# Supplementary material for: Methyl 7-oxo-12-propyl­amino-13-nitro­deisopropyl­dehydro­abietate
Source: Acta Crystallogr Sect E Struct Rep Online. 2010 Sep 25;66(Pt 10):o2604. doi: 10.1107/S1600536810032824 (PMC2983386; doi:10.1107/S1600536810032824)
Supplement: Supplementary file 1 [file e-66-o2604-sup1.cif]

##############################################################################
###                                                                        ###
###        Electronic paper (Acta Crystallographica Section E)             ###
###                                                                        ###
##############################################################################
#                                                                            #
# This CIF contains the data in a paper accepted for publication in Acta     #
# Crystallographica Section E. It conforms to the requirements of Notes      #
# for Authors for Section E, and has been peer reviewed under the auspices   #
# of the IUCr Commission on Journals.                                        #
#                                                                            #
# Full details of the Crystallographic Information File format               #
# are given in the paper "The Crystallographic Information File (CIF):       #
# a New Standard Archive File for Crystallography" by S. R. Hall, F. H.      #
# Allen and I. D. Brown [Acta Cryst. (1991), A47, 655-685].                  #
#                                                                            #
# The current version of the core CIF dictionary is obtainable from          #
# ftp://ftp.iucr.org/pub/cif_core.dic. The current version number is 2.4.    #
#                                                                            #
# Software is freely available for graphical display of the structure(s) in  #
# this CIF.  For information consult the CIF home page http://www.iucr.org/  #
# cif/home.html                                                              #
#                                                                            #
# This file may be used for bona fide research purposes within the           #
# scientific community so long as proper attribution is given to the journal # 
# article from which it was obtained.                                        #
#                                                                            #
##############################################################################
                                             
data_global
_audit_creation_method     'form.cif (version 2.0)'
_journal_data_validation_number     ?
_journal_date_recd_electronic     2010-07-30
_journal_date_accepted     2010-08-16
_journal_name_full     'Acta Crystallographica, Section E'
_journal_year     2010
_journal_volume     66
_journal_issue     10
_journal_page_first     o2604
_journal_page_last     o2604
_journal_paper_category     QO
_journal_coeditor_code     NG5010
_publ_contact_author_name     'Ying-Ming Pan'
_publ_contact_author_address
;
      College of Chemistry and Chemical Engineering
      Guangxi Normal University
      Guilin 541004
      People's Republic of China
;
_publ_contact_author_email     'panym2004@yahoo.com'
_publ_contact_author_fax     '86 773 5845973'
_publ_contact_author_phone     '86 773 5837207'
_publ_section_title
;
Methyl 7-oxo-12-propylamino-13-nitrodeisopropyldehydroabietate
;
loop_
    _publ_author_name
    _publ_author_footnote
    _publ_author_address
    'Kai Wang' ?
;
      College of Chemistry and Chemical Engineering
      Guangxi Normal University
      Guilin 541004
      People's Republic of China
and
      Department of Chemistry and Engineering Technology
      Guilin Normal College
      Guilin 541004
      People's Republic of China
;
    'Ye Zhang' ?
;
      Department of Chemistry and Engineering Technology
      Guilin Normal College
      Guilin 541004
      People's Republic of China
;
    'Xiang-Hui Yi' ?
;
      Department of Chemistry and Engineering Technology
      Guilin Normal College
      Guilin 541004
      People's Republic of China
;
    'Yong Zhang' ?
;
      College of Chemistry and Chemical Engineering
      Suzhou University
      Suzhou 215006
      People's Republic of China
;
    'Ying-Ming Pan' ?
;
      College of Chemistry and Chemical Engineering
      Guangxi Normal University
      Guilin 541004
      People's Republic of China
;
data_I
_audit_creation_method     SHELXL-97
_chemical_name_systematic
;
methyl 1,4a-dimethyl-7-nitro-9-oxo-6-propylamino-
1,2,3,4,4a,9,10,10a-octahydrophenanthrene-1-carboxylate
;
_chemical_name_common
;
Methyl 7-oxo-12-propylamino-13-nitrodeisopropyldehydroabietate
;
_chemical_formula_moiety     'C21 H28 N2 O5'
_chemical_formula_sum     'C21 H28 N2 O5'
_chemical_formula_iupac     'C21 H28 N2 O5'
_chemical_formula_weight     388.45
_chemical_melting_point     ?
_symmetry_cell_setting     orthorhombic
_symmetry_space_group_name_H-M     'P 21 21 21'
_symmetry_space_group_name_Hall     'P 2ac 2ab'
loop_
    _symmetry_equiv_pos_as_xyz
    'x, y, z'
    'x+1/2, -y+1/2, -z'
    '-x, y+1/2, -z+1/2'
    '-x+1/2, -y, z+1/2'
_cell_length_a     8.2915(15)
_cell_length_b     11.344(2)
_cell_length_c     20.288(4)
_cell_angle_alpha     90.00
_cell_angle_beta     90.00
_cell_angle_gamma     90.00
_cell_volume     1908.3(6)
_cell_formula_units_Z     4
_cell_measurement_reflns_used     6184
_cell_measurement_theta_min     3.0
_cell_measurement_theta_max     27.5
_cell_measurement_temperature     223(2)
_exptl_crystal_description     'block'
_exptl_crystal_colour     'yellow'
_exptl_crystal_size_max     0.40
_exptl_crystal_size_mid     0.18
_exptl_crystal_size_min     0.14
_exptl_crystal_density_diffrn     1.352
_exptl_crystal_density_meas     ?
_exptl_crystal_density_method     'not measured'
_exptl_crystal_F_000     832
_exptl_absorpt_coefficient_mu     0.097
_exptl_absorpt_correction_type     multi-scan
_exptl_absorpt_process_details     '(Jacobson, 1998)'
_exptl_absorpt_correction_T_min     0.956
_exptl_absorpt_correction_T_max     0.987
_exptl_special_details
;
;
_diffrn_ambient_temperature     223(2)
_diffrn_radiation_type     MoK\a
_diffrn_radiation_wavelength     0.71075
_diffrn_radiation_source     'fine-focus sealed tube'
_diffrn_radiation_monochromator     graphite
_diffrn_measurement_device_type     'Rigaku Saturn'
_diffrn_measurement_method     \w
_diffrn_detector_area_resol_mean     14.63
_diffrn_reflns_number     9263
_diffrn_reflns_av_R_equivalents     0.0470
_diffrn_reflns_av_sigmaI/netI     0.0491
_diffrn_reflns_theta_min     3.04
_diffrn_reflns_theta_max     27.50
_diffrn_reflns_theta_full     27.50
_diffrn_measured_fraction_theta_max     0.993
_diffrn_measured_fraction_theta_full     0.993
_diffrn_reflns_limit_h_min     -10
_diffrn_reflns_limit_h_max     10
_diffrn_reflns_limit_k_min     -13
_diffrn_reflns_limit_k_max     14
_diffrn_reflns_limit_l_min     -26
_diffrn_reflns_limit_l_max     18
_diffrn_standards_number     ?
_diffrn_standards_interval_count     ?
_diffrn_standards_interval_time     ?
_diffrn_standards_decay_%     ?
_refine_special_details
;
Refinement of <i>F</i>^2^ against ALL reflections. The weighted <i>R</i>-factor
<i>wR</i> and goodness of fit <i>S</i> are based on <i>F</i>^2^, conventional
<i>R</i>-factors <i>R</i> are based on <i>F</i>, with <i>F</i> set to zero for
negative <i>F</i>^2^. The threshold expression of <i>F</i>^2^ >
\s(<i>F</i>^2^) is used only for calculating <i>R</i>-factors(gt) <i>etc</i>.
and is not relevant to the choice of reflections for refinement.
<i>R</i>-factors based on <i>F</i>^2^ are statistically about twice as large
as those based on <i>F</i>, and <i>R</i>- factors based on ALL data will be
even larger.
;
_reflns_number_total     2492
_reflns_number_gt     2249
_reflns_threshold_expression     I>2sigma(I)
_refine_ls_structure_factor_coef     Fsqd
_refine_ls_matrix_type     full
_refine_ls_R_factor_all     0.0708
_refine_ls_R_factor_gt     0.0614
_refine_ls_wR_factor_gt     0.1177
_refine_ls_wR_factor_ref     0.1215
_refine_ls_goodness_of_fit_ref     1.193
_refine_ls_restrained_S_all     1.193
_refine_ls_number_reflns     2492
_refine_ls_number_parameters     262
_refine_ls_number_restraints     0
_refine_ls_hydrogen_treatment     mixed
_refine_ls_weighting_scheme     calc
_refine_ls_weighting_details
         'calc w=1/[\s^2^(Fo^2^)+(0.0400P)^2^+0.3656P] where P=(Fo^2^+2Fc^2^)/3'
_atom_sites_solution_hydrogens     geom
_atom_sites_solution_primary     direct
_atom_sites_solution_secondary     difmap
_refine_ls_shift/su_max     0.000
_refine_ls_shift/su_mean     0.000
_refine_diff_density_max     0.156
_refine_diff_density_min     -0.201
_refine_ls_extinction_method     none
_refine_ls_extinction_coef     ?
_refine_ls_abs_structure_details     ?
loop_
    _atom_type_symbol
    _atom_type_description
    _atom_type_scat_dispersion_real
    _atom_type_scat_dispersion_imag
    _atom_type_scat_source
    'C' 'C' 0.0033 0.0016
                         'International Tables Vol C Tables 4.2.6.8 and 6.1.1.4'
    'H' 'H' 0.0000 0.0000
                         'International Tables Vol C Tables 4.2.6.8 and 6.1.1.4'
    'N' 'N' 0.0061 0.0033
                         'International Tables Vol C Tables 4.2.6.8 and 6.1.1.4'
    'O' 'O' 0.0106 0.0060
                         'International Tables Vol C Tables 4.2.6.8 and 6.1.1.4'
_computing_data_collection     'CrystalClear (Rigaku, 1999)'
_computing_cell_refinement     'CrystalClear (Rigaku, 1999)'
_computing_data_reduction     'CrystalStructure (Rigaku/MSC, 2000)'
_computing_structure_solution     'SHELXS97 (Sheldrick, 2008)'
_computing_structure_refinement     'SHELXL97 (Sheldrick, 2008)'
_computing_molecular_graphics     'SHELXTL (Sheldrick, 2008)'
_computing_publication_material     'SHELXTL (Sheldrick, 2008)'
loop_
    _atom_site_type_symbol
    _atom_site_label
    _atom_site_fract_x
    _atom_site_fract_y
    _atom_site_fract_z
    _atom_site_U_iso_or_equiv
    _atom_site_adp_type
    _atom_site_calc_flag
    _atom_site_refinement_flags
    _atom_site_occupancy
    _atom_site_disorder_assembly
    _atom_site_disorder_group
    O O1 -0.0800(3) 0.5805(2) 0.50671(13) 0.0413(7) Uani d . 1 . .
    O O2 0.1082(3) 0.8201(2) 0.32927(14) 0.0428(7) Uani d . 1 . .
    O O3 0.3574(3) 0.8723(2) 0.31899(13) 0.0374(6) Uani d . 1 . .
    O O4 0.1294(4) 0.3814(3) 0.75394(15) 0.0594(9) Uani d . 1 . .
    O O5 0.2387(3) 0.5514(2) 0.72342(13) 0.0393(6) Uani d . 1 . .
    N N1 0.5809(3) 0.7320(3) 0.37018(15) 0.0301(7) Uani d . 1 . .
    H H1A 0.552(4) 0.784(3) 0.3368(19) 0.034(10) Uiso d . 1 . .
    N N2 0.2510(3) 0.8110(3) 0.34543(14) 0.0296(6) Uani d . 1 . .
    C C1 0.4799(4) 0.5968(3) 0.45202(16) 0.0273(7) Uani d . 1 . .
    H H1B 0.5847 0.5672 0.4583 0.033 Uiso calc R 1 . .
    C C2 0.4562(4) 0.6880(3) 0.40463(16) 0.0261(7) Uani d . 1 . .
    C C3 0.2948(4) 0.7264(3) 0.39580(16) 0.0264(7) Uani d . 1 . .
    C C4 0.1710(4) 0.6826(3) 0.43411(16) 0.0272(7) Uani d . 1 . .
    H H4 0.0662 0.7126 0.4284 0.033 Uiso calc R 1 . .
    C C5 0.1976(4) 0.5958(3) 0.48066(16) 0.0259(7) Uani d . 1 . .
    C C6 0.3556(4) 0.5500(3) 0.48907(15) 0.0249(7) Uani d . 1 . .
    C C7 0.0594(4) 0.5512(3) 0.51883(17) 0.0306(8) Uani d . 1 . .
    C C8 0.0933(4) 0.4657(3) 0.57383(17) 0.0291(7) Uani d . 1 . .
    H H8A 0.0626 0.3863 0.5595 0.035 Uiso calc R 1 . .
    H H8B 0.0262 0.4863 0.6119 0.035 Uiso calc R 1 . .
    C C9 0.2698(4) 0.4647(3) 0.59499(15) 0.0255(7) Uani d . 1 . .
    H H9 0.2930 0.5455 0.6106 0.031 Uiso calc R 1 . .
    C C10 0.2965(4) 0.3826(3) 0.65599(17) 0.0285(7) Uani d . 1 . .
    C C11 0.4779(4) 0.3807(3) 0.67347(18) 0.0336(8) Uani d . 1 . .
    H H11A 0.5099 0.4585 0.6899 0.040 Uiso calc R 1 . .
    H H11B 0.4962 0.3233 0.7088 0.040 Uiso calc R 1 . .
    C C12 0.5822(5) 0.3488(4) 0.61471(19) 0.0382(9) Uani d . 1 . .
    H H12A 0.5536 0.2697 0.5992 0.046 Uiso calc R 1 . .
    H H12B 0.6958 0.3477 0.6281 0.046 Uiso calc R 1 . .
    C C13 0.5592(4) 0.4378(3) 0.55853(18) 0.0339(8) Uani d . 1 . .
    H H13A 0.6285 0.4154 0.5214 0.041 Uiso calc R 1 . .
    H H13B 0.5933 0.5160 0.5737 0.041 Uiso calc R 1 . .
    C C14 0.3833(4) 0.4444(3) 0.53470(16) 0.0264(7) Uani d . 1 . .
    C C15 0.7445(4) 0.6817(3) 0.36949(17) 0.0294(7) Uani d . 1 . .
    H H15A 0.7771 0.6639 0.4148 0.035 Uiso calc R 1 . .
    H H15B 0.8197 0.7406 0.3520 0.035 Uiso calc R 1 . .
    C C16 0.7571(4) 0.5698(3) 0.32818(18) 0.0346(8) Uani d . 1 . .
    H H16A 0.7319 0.5881 0.2821 0.042 Uiso calc R 1 . .
    H H16B 0.6781 0.5120 0.3439 0.042 Uiso calc R 1 . .
    C C17 0.9260(4) 0.5170(3) 0.33244(19) 0.0364(9) Uani d . 1 . .
    H H17A 1.0049 0.5762 0.3202 0.055 Uiso calc R 1 . .
    H H17B 0.9340 0.4504 0.3026 0.055 Uiso calc R 1 . .
    H H17C 0.9465 0.4909 0.3772 0.055 Uiso calc R 1 . .
    C C18 0.2105(4) 0.4364(3) 0.71584(18) 0.0326(8) Uani d . 1 . .
    C C19 0.1741(5) 0.6042(4) 0.7827(2) 0.0500(11) Uani d . 1 . .
    H H19A 0.0574 0.5989 0.7821 0.075 Uiso calc R 1 . .
    H H19B 0.2061 0.6864 0.7848 0.075 Uiso calc R 1 . .
    H H19C 0.2156 0.5627 0.8210 0.075 Uiso calc R 1 . .
    C C20 0.2305(5) 0.2577(3) 0.6477(2) 0.0412(9) Uani d . 1 . .
    H H20A 0.2449 0.2143 0.6885 0.062 Uiso calc R 1 . .
    H H20B 0.2882 0.2182 0.6125 0.062 Uiso calc R 1 . .
    H H20C 0.1167 0.2613 0.6369 0.062 Uiso calc R 1 . .
    C C21 0.3452(5) 0.3342(3) 0.49327(18) 0.0376(9) Uani d . 1 . .
    H H21A 0.4110 0.3344 0.4538 0.056 Uiso calc R 1 . .
    H H21B 0.2321 0.3347 0.4811 0.056 Uiso calc R 1 . .
    H H21C 0.3684 0.2640 0.5189 0.056 Uiso calc R 1 . .
loop_
    _atom_site_aniso_label
    _atom_site_aniso_U_11
    _atom_site_aniso_U_22
    _atom_site_aniso_U_33
    _atom_site_aniso_U_12
    _atom_site_aniso_U_13
    _atom_site_aniso_U_23
    O1 0.0236(12) 0.0637(19) 0.0365(15) 0.0019(13) 0.0007(11) 0.0130(14)
    O2 0.0259(13) 0.0531(16) 0.0492(17) 0.0044(13) -0.0076(13) 0.0179(14)
    O3 0.0346(13) 0.0395(14) 0.0382(15) -0.0046(12) 0.0018(12) 0.0126(12)
    O4 0.077(2) 0.0477(17) 0.053(2) 0.0017(17) 0.0362(18) 0.0111(15)
    O5 0.0461(15) 0.0413(14) 0.0305(14) 0.0002(13) 0.0097(12) -0.0060(12)
    N1 0.0234(14) 0.0372(17) 0.0299(16) -0.0009(13) 0.0009(12) 0.0100(13)
    N2 0.0298(15) 0.0315(15) 0.0275(14) 0.0017(14) -0.0013(13) 0.0004(13)
    C1 0.0216(14) 0.0353(19) 0.0248(17) 0.0028(14) 0.0011(13) 0.0005(15)
    C2 0.0239(16) 0.0304(18) 0.0239(17) -0.0055(15) 0.0017(13) -0.0018(15)
    C3 0.0275(16) 0.0288(17) 0.0228(16) 0.0026(15) -0.0052(13) 0.0015(14)
    C4 0.0210(15) 0.0338(18) 0.0268(17) -0.0007(15) 0.0008(13) -0.0020(14)
    C5 0.0214(14) 0.0314(17) 0.0250(17) 0.0004(14) 0.0019(12) -0.0001(14)
    C6 0.0251(15) 0.0306(17) 0.0191(15) -0.0040(14) -0.0012(13) -0.0021(13)
    C7 0.0255(16) 0.039(2) 0.0271(18) -0.0021(16) 0.0007(14) -0.0005(16)
    C8 0.0255(16) 0.0344(19) 0.0274(18) -0.0031(15) 0.0029(13) 0.0044(15)
    C9 0.0261(17) 0.0260(17) 0.0245(16) 0.0017(15) 0.0013(13) -0.0003(13)
    C10 0.0323(17) 0.0271(17) 0.0261(17) 0.0002(15) 0.0035(14) 0.0041(14)
    C11 0.0343(18) 0.039(2) 0.0271(18) 0.0047(16) 0.0000(15) 0.0068(16)
    C12 0.0332(19) 0.046(2) 0.036(2) 0.0116(18) 0.0032(17) 0.0074(17)
    C13 0.0305(17) 0.042(2) 0.0290(19) 0.0076(17) 0.0032(14) 0.0060(16)
    C14 0.0274(16) 0.0258(17) 0.0259(17) 0.0019(15) 0.0030(13) -0.0010(14)
    C15 0.0202(15) 0.0356(19) 0.0326(18) 0.0007(16) -0.0007(14) 0.0027(15)
    C16 0.0302(17) 0.040(2) 0.0332(19) -0.0007(17) 0.0017(15) -0.0035(16)
    C17 0.0303(17) 0.041(2) 0.038(2) 0.0018(17) 0.0047(16) -0.0022(17)
    C18 0.0332(18) 0.0372(19) 0.0272(18) 0.0019(16) 0.0003(14) 0.0058(16)
    C19 0.061(3) 0.059(3) 0.030(2) 0.010(2) 0.007(2) -0.013(2)
    C20 0.051(2) 0.0318(19) 0.041(2) 0.0020(19) 0.0046(19) 0.0052(17)
    C21 0.051(2) 0.035(2) 0.0275(19) -0.0011(18) 0.0040(17) -0.0043(16)
_geom_special_details
;
All e.s.d.'s (except the e.s.d. in the dihedral angle between two l.s. planes)
are estimated using the full covariance matrix. The cell e.s.d.'s are taken
into account individually in the estimation of e.s.d.'s in distances, angles
and torsion angles; correlations between e.s.d.'s in cell parameters are only
used when they are defined by crystal symmetry. An approximate (isotropic)
treatment of cell e.s.d.'s is used for estimating e.s.d.'s involving l.s.
planes.
;
loop_
    _geom_bond_atom_site_label_1
    _geom_bond_atom_site_label_2
    _geom_bond_site_symmetry_2
    _geom_bond_distance
    _geom_bond_publ_flag
    O1 C7 . 1.227(4) ?
    O2 N2 . 1.233(3) ?
    O3 N2 . 1.245(3) ?
    O4 C18 . 1.200(4) ?
    O5 C18 . 1.334(4) ?
    O5 C19 . 1.447(4) ?
    N1 C2 . 1.344(4) ?
    N1 C15 . 1.472(4) ?
    N1 H1A . 0.93(4) ?
    N2 C3 . 1.448(4) ?
    C1 C6 . 1.382(4) ?
    C1 C2 . 1.426(5) ?
    C1 H1B . 0.9400 ?
    C2 C3 . 1.418(4) ?
    C3 C4 . 1.380(5) ?
    C4 C5 . 1.383(5) ?
    C4 H4 . 0.9400 ?
    C5 C6 . 1.419(4) ?
    C5 C7 . 1.472(4) ?
    C6 C14 . 1.531(5) ?
    C7 C8 . 1.505(5) ?
    C8 C9 . 1.525(4) ?
    C8 H8A . 0.9800 ?
    C8 H8B . 0.9800 ?
    C9 C14 . 1.560(4) ?
    C9 C10 . 1.564(5) ?
    C9 H9 . 0.9900 ?
    C10 C20 . 1.529(5) ?
    C10 C18 . 1.535(5) ?
    C10 C11 . 1.545(5) ?
    C11 C12 . 1.517(5) ?
    C11 H11A . 0.9800 ?
    C11 H11B . 0.9800 ?
    C12 C13 . 1.535(5) ?
    C12 H12A . 0.9800 ?
    C12 H12B . 0.9800 ?
    C13 C14 . 1.539(5) ?
    C13 H13A . 0.9800 ?
    C13 H13B . 0.9800 ?
    C14 C21 . 1.540(5) ?
    C15 C16 . 1.525(5) ?
    C15 H15A . 0.9800 ?
    C15 H15B . 0.9800 ?
    C16 C17 . 1.525(5) ?
    C16 H16A . 0.9800 ?
    C16 H16B . 0.9800 ?
    C17 H17A . 0.9700 ?
    C17 H17B . 0.9700 ?
    C17 H17C . 0.9700 ?
    C19 H19A . 0.9700 ?
    C19 H19B . 0.9700 ?
    C19 H19C . 0.9700 ?
    C20 H20A . 0.9700 ?
    C20 H20B . 0.9700 ?
    C20 H20C . 0.9700 ?
    C21 H21A . 0.9700 ?
    C21 H21B . 0.9700 ?
    C21 H21C . 0.9700 ?
loop_
    _geom_angle_atom_site_label_1
    _geom_angle_atom_site_label_2
    _geom_angle_atom_site_label_3
    _geom_angle_site_symmetry_1
    _geom_angle_site_symmetry_3
    _geom_angle
    _geom_angle_publ_flag
    C18 O5 C19 . . 115.8(3) ?
    C2 N1 C15 . . 124.8(3) ?
    C2 N1 H1A . . 115(2) ?
    C15 N1 H1A . . 118(2) ?
    O2 N2 O3 . . 121.3(3) ?
    O2 N2 C3 . . 119.0(3) ?
    O3 N2 C3 . . 119.7(3) ?
    C6 C1 C2 . . 122.8(3) ?
    C6 C1 H1B . . 118.6 ?
    C2 C1 H1B . . 118.6 ?
    N1 C2 C3 . . 123.1(3) ?
    N1 C2 C1 . . 120.9(3) ?
    C3 C2 C1 . . 116.0(3) ?
    C4 C3 C2 . . 121.4(3) ?
    C4 C3 N2 . . 116.7(3) ?
    C2 C3 N2 . . 122.0(3) ?
    C3 C4 C5 . . 121.5(3) ?
    C3 C4 H4 . . 119.3 ?
    C5 C4 H4 . . 119.3 ?
    C4 C5 C6 . . 119.3(3) ?
    C4 C5 C7 . . 118.7(3) ?
    C6 C5 C7 . . 122.0(3) ?
    C1 C6 C5 . . 118.9(3) ?
    C1 C6 C14 . . 121.1(3) ?
    C5 C6 C14 . . 119.8(3) ?
    O1 C7 C5 . . 122.3(3) ?
    O1 C7 C8 . . 119.9(3) ?
    C5 C7 C8 . . 117.8(3) ?
    C7 C8 C9 . . 113.1(3) ?
    C7 C8 H8A . . 109.0 ?
    C9 C8 H8A . . 109.0 ?
    C7 C8 H8B . . 109.0 ?
    C9 C8 H8B . . 109.0 ?
    H8A C8 H8B . . 107.8 ?
    C8 C9 C14 . . 111.1(3) ?
    C8 C9 C10 . . 111.3(3) ?
    C14 C9 C10 . . 116.6(3) ?
    C8 C9 H9 . . 105.7 ?
    C14 C9 H9 . . 105.7 ?
    C10 C9 H9 . . 105.7 ?
    C20 C10 C18 . . 106.8(3) ?
    C20 C10 C11 . . 111.1(3) ?
    C18 C10 C11 . . 106.1(3) ?
    C20 C10 C9 . . 114.5(3) ?
    C18 C10 C9 . . 108.9(3) ?
    C11 C10 C9 . . 109.2(3) ?
    C12 C11 C10 . . 112.2(3) ?
    C12 C11 H11A . . 109.2 ?
    C10 C11 H11A . . 109.2 ?
    C12 C11 H11B . . 109.2 ?
    C10 C11 H11B . . 109.2 ?
    H11A C11 H11B . . 107.9 ?
    C11 C12 C13 . . 110.8(3) ?
    C11 C12 H12A . . 109.5 ?
    C13 C12 H12A . . 109.5 ?
    C11 C12 H12B . . 109.5 ?
    C13 C12 H12B . . 109.5 ?
    H12A C12 H12B . . 108.1 ?
    C12 C13 C14 . . 112.5(3) ?
    C12 C13 H13A . . 109.1 ?
    C14 C13 H13A . . 109.1 ?
    C12 C13 H13B . . 109.1 ?
    C14 C13 H13B . . 109.1 ?
    H13A C13 H13B . . 107.8 ?
    C6 C14 C13 . . 111.8(3) ?
    C6 C14 C21 . . 105.9(3) ?
    C13 C14 C21 . . 109.0(3) ?
    C6 C14 C9 . . 105.6(3) ?
    C13 C14 C9 . . 109.4(3) ?
    C21 C14 C9 . . 115.1(3) ?
    N1 C15 C16 . . 113.0(3) ?
    N1 C15 H15A . . 109.0 ?
    C16 C15 H15A . . 109.0 ?
    N1 C15 H15B . . 109.0 ?
    C16 C15 H15B . . 109.0 ?
    H15A C15 H15B . . 107.8 ?
    C15 C16 C17 . . 111.0(3) ?
    C15 C16 H16A . . 109.4 ?
    C17 C16 H16A . . 109.4 ?
    C15 C16 H16B . . 109.4 ?
    C17 C16 H16B . . 109.4 ?
    H16A C16 H16B . . 108.0 ?
    C16 C17 H17A . . 109.5 ?
    C16 C17 H17B . . 109.5 ?
    H17A C17 H17B . . 109.5 ?
    C16 C17 H17C . . 109.5 ?
    H17A C17 H17C . . 109.5 ?
    H17B C17 H17C . . 109.5 ?
    O4 C18 O5 . . 122.2(4) ?
    O4 C18 C10 . . 124.3(3) ?
    O5 C18 C10 . . 113.5(3) ?
    O5 C19 H19A . . 109.5 ?
    O5 C19 H19B . . 109.5 ?
    H19A C19 H19B . . 109.5 ?
    O5 C19 H19C . . 109.5 ?
    H19A C19 H19C . . 109.5 ?
    H19B C19 H19C . . 109.5 ?
    C10 C20 H20A . . 109.5 ?
    C10 C20 H20B . . 109.5 ?
    H20A C20 H20B . . 109.5 ?
    C10 C20 H20C . . 109.5 ?
    H20A C20 H20C . . 109.5 ?
    H20B C20 H20C . . 109.5 ?
    C14 C21 H21A . . 109.5 ?
    C14 C21 H21B . . 109.5 ?
    H21A C21 H21B . . 109.5 ?
    C14 C21 H21C . . 109.5 ?
    H21A C21 H21C . . 109.5 ?
    H21B C21 H21C . . 109.5 ?
loop_
    _geom_torsion_atom_site_label_1
    _geom_torsion_atom_site_label_2
    _geom_torsion_atom_site_label_3
    _geom_torsion_atom_site_label_4
    _geom_torsion_site_symmetry_1
    _geom_torsion_site_symmetry_2
    _geom_torsion_site_symmetry_3
    _geom_torsion_site_symmetry_4
    _geom_torsion
    _geom_torsion_publ_flag
    C15 N1 C2 C3 . . . . -169.2(3) ?
    C15 N1 C2 C1 . . . . 9.6(5) ?
    C6 C1 C2 N1 . . . . 179.2(3) ?
    C6 C1 C2 C3 . . . . -2.0(5) ?
    N1 C2 C3 C4 . . . . -177.2(3) ?
    C1 C2 C3 C4 . . . . 4.0(5) ?
    N1 C2 C3 N2 . . . . 4.2(5) ?
    C1 C2 C3 N2 . . . . -174.6(3) ?
    O2 N2 C3 C4 . . . . -15.9(5) ?
    O3 N2 C3 C4 . . . . 164.6(3) ?
    O2 N2 C3 C2 . . . . 162.7(3) ?
    O3 N2 C3 C2 . . . . -16.7(5) ?
    C2 C3 C4 C5 . . . . -3.0(5) ?
    N2 C3 C4 C5 . . . . 175.7(3) ?
    C3 C4 C5 C6 . . . . -0.3(5) ?
    C3 C4 C5 C7 . . . . -178.7(3) ?
    C2 C1 C6 C5 . . . . -1.1(5) ?
    C2 C1 C6 C14 . . . . 174.2(3) ?
    C4 C5 C6 C1 . . . . 2.3(5) ?
    C7 C5 C6 C1 . . . . -179.4(3) ?
    C4 C5 C6 C14 . . . . -173.1(3) ?
    C7 C5 C6 C14 . . . . 5.2(5) ?
    C4 C5 C7 O1 . . . . 6.8(5) ?
    C6 C5 C7 O1 . . . . -171.5(3) ?
    C4 C5 C7 C8 . . . . -174.0(3) ?
    C6 C5 C7 C8 . . . . 7.7(5) ?
    O1 C7 C8 C9 . . . . -164.0(3) ?
    C5 C7 C8 C9 . . . . 16.8(4) ?
    C7 C8 C9 C14 . . . . -53.1(4) ?
    C7 C8 C9 C10 . . . . 175.2(3) ?
    C8 C9 C10 C20 . . . . 52.4(4) ?
    C14 C9 C10 C20 . . . . -76.4(4) ?
    C8 C9 C10 C18 . . . . -67.0(3) ?
    C14 C9 C10 C18 . . . . 164.2(3) ?
    C8 C9 C10 C11 . . . . 177.6(3) ?
    C14 C9 C10 C11 . . . . 48.8(4) ?
    C20 C10 C11 C12 . . . . 73.9(4) ?
    C18 C10 C11 C12 . . . . -170.4(3) ?
    C9 C10 C11 C12 . . . . -53.2(4) ?
    C10 C11 C12 C13 . . . . 59.8(4) ?
    C11 C12 C13 C14 . . . . -59.2(4) ?
    C1 C6 C14 C13 . . . . 26.8(4) ?
    C5 C6 C14 C13 . . . . -157.9(3) ?
    C1 C6 C14 C21 . . . . -91.8(4) ?
    C5 C6 C14 C21 . . . . 83.5(4) ?
    C1 C6 C14 C9 . . . . 145.7(3) ?
    C5 C6 C14 C9 . . . . -39.0(4) ?
    C12 C13 C14 C6 . . . . 168.4(3) ?
    C12 C13 C14 C21 . . . . -74.8(4) ?
    C12 C13 C14 C9 . . . . 51.8(4) ?
    C8 C9 C14 C6 . . . . 62.4(3) ?
    C10 C9 C14 C6 . . . . -168.7(3) ?
    C8 C9 C14 C13 . . . . -177.2(3) ?
    C10 C9 C14 C13 . . . . -48.3(4) ?
    C8 C9 C14 C21 . . . . -54.0(4) ?
    C10 C9 C14 C21 . . . . 74.9(4) ?
    C2 N1 C15 C16 . . . . 75.2(4) ?
    N1 C15 C16 C17 . . . . -176.5(3) ?
    C19 O5 C18 O4 . . . . 3.8(5) ?
    C19 O5 C18 C10 . . . . -173.9(3) ?
    C20 C10 C18 O4 . . . . 11.4(5) ?
    C11 C10 C18 O4 . . . . -107.1(4) ?
    C9 C10 C18 O4 . . . . 135.5(4) ?
    C20 C10 C18 O5 . . . . -170.8(3) ?
    C11 C10 C18 O5 . . . . 70.6(4) ?
    C9 C10 C18 O5 . . . . -46.8(4) ?
loop_
    _geom_hbond_atom_site_label_D
    _geom_hbond_atom_site_label_H
    _geom_hbond_atom_site_label_A
    _geom_hbond_site_symmetry_A
    _geom_hbond_distance_DH
    _geom_hbond_distance_HA
    _geom_hbond_distance_DA
    _geom_hbond_angle_DHA
    N1 H1A O3 . 0.93(4) 1.94(4) 2.654(4) 133(3)
    C8 H8B O3 2_466 0.98 2.55 3.454(4) 153.5
    C15 H15A O1 1_655 0.98 2.40 3.344(4) 161.0
