# Supplementary material for: Methyl 7-oxo-12-propyl­amino-13-nitro­deisopropyl­dehydro­abietate
Source: Acta Crystallogr Sect E Struct Rep Online. 2010 Sep 25;66(Pt 10):o2604. doi: 10.1107/S1600536810032824 (PMC2983386; doi:10.1107/S1600536810032824)
Supplement: Supplementary file 2 [file e-66-o2604-Isup2.hkl]

# 
# h,k,l, Fc-squared, Fo-squared, sigma(Fo-squared) and status flag 
# 
data_I
_shelx_title '  _wk-0801' 
_shelx_refln_list_code          4 
_shelx_F_calc_maximum      142.94 
_exptl_crystal_F_000       832.00 
_reflns_d_resolution_high  0.7696 
 
loop_ 
 _symmetry_equiv_pos_as_xyz 
 'x, y, z' 
 'x+1/2, -y+1/2, -z' 
 '-x, y+1/2, -z+1/2' 
 '-x+1/2, -y, z+1/2' 
 
_cell_length_a     8.2915 
_cell_length_b    11.3441 
_cell_length_c    20.2885 
_cell_angle_alpha  90.000 
_cell_angle_beta   90.000 
_cell_angle_gamma  90.000 
 
_shelx_F_squared_multiplier     1.000 
 
loop_ 
 _refln_index_h 
 _refln_index_k 
 _refln_index_l 
 _refln_F_squared_calc 
 _refln_F_squared_meas 
 _refln_F_squared_sigma 
 _refln_observed_status 
   2   0   0     6170.04     5778.17     54.22 o 
   4   0   0       82.52       87.14     11.23 o 
   6   0   0     2746.75     2941.30     72.45 o 
   8   0   0        0.21       11.56     15.64 o 
   1   1   0    10399.46     9596.49     59.57 o 
   2   1   0       62.04       52.88      3.65 o 
   3   1   0     1663.12     1587.65     20.71 o 
   4   1   0      153.89      136.69      8.80 o 
   5   1   0      165.90      173.02     12.84 o 
   6   1   0       40.87       55.18      6.51 o 
   7   1   0      361.49      389.43     28.01 o 
   8   1   0        6.64       13.27      4.00 o 
   9   1   0       31.32       32.28      7.57 o 
  10   1   0       25.59       37.77      7.92 o 
   0   2   0     2452.77     2265.74     30.96 o 
   1   2   0     4639.76     4070.19     24.08 o 
   2   2   0      797.19      759.88      5.20 o 
   3   2   0     1363.78     1409.19     13.77 o 
   4   2   0        2.43       10.35      3.78 o 
   5   2   0      264.78      283.92     14.71 o 
   6   2   0       79.83       74.41      7.74 o 
   7   2   0      165.43      177.38     17.99 o 
   8   2   0        1.52       19.97      4.98 o 
   9   2   0      101.48      119.10     13.59 o 
  10   2   0        0.02       10.25     14.63 o 
   1   3   0     1769.40     1596.06     11.52 o 
   2   3   0     2508.47     2336.69     18.46 o 
   3   3   0      329.93      318.18     27.62 o 
   4   3   0     2323.04     2583.24     37.25 o 
   5   3   0      199.62      187.21     11.26 o 
   6   3   0      679.23      652.05     28.78 o 
   7   3   0     1856.93     1913.86     41.58 o 
   8   3   0        5.10       17.43      8.79 o 
   9   3   0       46.92       70.12     14.41 o 
  10   3   0       72.94       83.13     16.62 o 
   0   4   0     1520.99     1459.47     15.28 o 
   1   4   0     1958.04     1955.75     18.11 o 
   2   4   0       28.09       27.47      3.48 o 
   3   4   0      179.85      149.20     21.77 o 
   4   4   0      276.06      218.07     26.17 o 
   5   4   0      174.69      179.81     20.91 o 
   6   4   0     1011.31      988.33     27.01 o 
   7   4   0      844.92      852.94     24.70 o 
   8   4   0       19.98       28.06      9.25 o 
   9   4   0       35.03       24.13     29.27 o 
  10   4   0        1.69       13.06      9.98 o 
   1   5   0     1009.47     1055.02     12.57 o 
   2   5   0      104.66      110.38      7.52 o 
   3   5   0       75.96      105.86     19.45 o 
   4   5   0      328.61      415.38     51.13 o 
   5   5   0       84.93       72.22     11.45 o 
   6   5   0       96.02       85.03     16.95 o 
   7   5   0       29.33       32.47      8.63 o 
   8   5   0        0.10       28.90      7.90 o 
   9   5   0        0.13       12.60      5.49 o 
  10   5   0        0.59       21.51     12.81 o 
   0   6   0     1146.78     1240.53     25.28 o 
   1   6   0      277.92      293.64     17.56 o 
   2   6   0       38.68       49.80      5.67 o 
   3   6   0      503.76      536.96     69.81 o 
   4   6   0      216.15      281.24     43.09 o 
   5   6   0       55.25       43.79     14.16 o 
   6   6   0        0.01       17.00     10.87 o 
   7   6   0        0.26       13.02      8.17 o 
   8   6   0       46.05       50.78     11.29 o 
   9   6   0       13.01       11.89      6.75 o 
   1   7   0      317.36      308.55     28.71 o 
   2   7   0      233.49      245.87     13.69 o 
   3   7   0        5.79        4.62      1.11 o 
   4   7   0      138.19      173.86     27.06 o 
   5   7   0       97.20      106.24     17.47 o 
   6   7   0      149.75      175.91     45.69 o 
   7   7   0       30.23       27.46     10.22 o 
   8   7   0        0.80        9.03     13.18 o 
   9   7   0        0.04        8.56      9.94 o 
   0   8   0     1187.69     1251.98     42.88 o 
   1   8   0      104.06      117.89     16.47 o 
   2   8   0      205.93      212.91     22.75 o 
   3   8   0        8.58        8.84      2.61 o 
   4   8   0      145.09      183.80     31.57 o 
   5   8   0        3.80       -2.62     12.71 o 
   6   8   0      344.18      312.04     75.90 o 
   7   8   0       35.30       31.52     15.27 o 
   8   8   0       36.90       45.47      9.31 o 
   9   8   0        0.07       12.78      6.65 o 
   1   9   0        0.99       18.21      5.29 o 
   2   9   0      255.89      309.78     21.86 o 
   3   9   0      115.36      112.16     12.27 o 
   4   9   0      136.28      168.43     27.64 o 
   5   9   0      115.35      143.49     31.51 o 
   6   9   0      205.70      234.70     32.23 o 
   7   9   0        7.41       27.87     14.95 o 
   8   9   0        9.81       11.76      7.12 o 
   0  10   0      134.03      129.67     18.80 o 
   1  10   0       15.29        4.14      4.02 o 
   2  10   0       35.60       34.70      5.05 o 
   3  10   0       42.76       53.89     11.29 o 
   4  10   0       75.45       60.20     20.56 o 
   5  10   0       55.76       53.63     11.49 o 
   6  10   0      149.20      206.95     29.47 o 
   7  10   0       10.65        4.28      7.26 o 
   1  11   0      363.49      373.00     25.12 o 
   2  11   0       16.87       30.84      6.77 o 
   3  11   0      137.55      126.99     18.72 o 
   4  11   0       87.90       75.70     16.06 o 
   5  11   0      140.15      139.76     36.89 o 
   6  11   0      196.00      187.73     35.77 o 
   7  11   0      308.88      248.95     81.93 o 
   0  12   0       72.14       70.35     18.07 o 
   1  12   0       48.20       49.18     17.15 o 
   2  12   0        1.73       28.49     11.62 o 
   3  12   0      184.38      169.20     26.03 o 
   4  12   0        9.50       10.69      7.70 o 
   5  12   0      196.41      181.87     23.16 o 
   6  12   0        0.67        2.84      8.85 o 
   1  13   0       68.98       72.66     19.76 o 
   2  13   0       45.69       46.70     16.36 o 
   3  13   0      170.40      125.85     46.08 o 
   4  13   0      179.13      154.24     34.24 o 
   5  13   0       32.10       34.42      9.26 o 
   1  14   0       13.57       16.40      8.51 o 
   2  14   0       30.10       45.35     11.64 o 
   3  14   0        3.15       -4.25      9.35 o 
   2   0   1      183.10      208.78      7.46 o 
   3   0   1     2649.20     2628.05     18.70 o 
   4   0   1      566.24      570.71     25.58 o 
   5   0   1       97.06       79.95      5.84 o 
   6   0   1       26.59       28.23      5.39 o 
   7   0   1        4.56       13.49      6.50 o 
   8   0   1      180.71      162.72     15.63 o 
   9   0   1        0.92        9.80      4.21 o 
  10   0   1      246.52      259.74     46.98 o 
   1   1   1     4550.85     4333.10     16.10 o 
   2   1   1     3203.14     2985.15     17.47 o 
   3   1   1       55.91       66.30      3.27 o 
   4   1   1      445.59      471.35      6.82 o 
   5   1   1      286.95      261.67      8.71 o 
   6   1   1       86.18       89.46      5.41 o 
   7   1   1      349.30      343.30     18.68 o 
   8   1   1       96.39       85.59      6.54 o 
   9   1   1       84.71       74.19      6.72 o 
  10   1   1       14.16       21.67      5.81 o 
   0   2   1     5287.31     4910.17     22.83 o 
   1   2   1     2396.08     2171.07      8.27 o 
   2   2   1     1011.99     1010.07      5.94 o 
   3   2   1      306.05      289.09      5.26 o 
   4   2   1      648.73      731.00      8.97 o 
   5   2   1        0.34       10.40      1.67 o 
   6   2   1      195.03      201.40      9.71 o 
   7   2   1      965.40      962.21     20.98 o 
   8   2   1       60.12       48.14      4.67 o 
   9   2   1        7.53        8.74      3.66 o 
  10   2   1       15.55       29.50      5.40 o 
   0   3   1        0.08        9.10      2.43 o 
   1   3   1     3070.56     2935.96     12.10 o 
   2   3   1       22.23       21.91      1.90 o 
   3   3   1     2579.27     2624.85     36.71 o 
   4   3   1       23.55       22.76      1.96 o 
   5   3   1      584.26      588.56      9.05 o 
   6   3   1      142.63      143.46      7.73 o 
   7   3   1      214.64      224.61     12.77 o 
   8   3   1        3.86       16.47      5.05 o 
   9   3   1        6.67        8.18      4.91 o 
  10   3   1       22.53       39.08      6.18 o 
   0   4   1      706.08      669.95      7.97 o 
   1   4   1       74.75       63.68      3.96 o 
   2   4   1      297.38      302.77      4.34 o 
   3   4   1      537.79      489.61     37.82 o 
   4   4   1      368.10      416.35     24.38 o 
   5   4   1      119.01      106.76     12.58 o 
   6   4   1       50.55       48.40      5.00 o 
   7   4   1      230.85      222.44     13.88 o 
   8   4   1       97.55      109.37     11.98 o 
   9   4   1      139.27      176.72     18.05 o 
  10   4   1       23.55       28.24      6.32 o 
   0   5   1      169.70      174.53     11.76 o 
   1   5   1      574.26      521.99      8.74 o 
   2   5   1      294.69      279.38      9.64 o 
   3   5   1      536.51      570.88     20.00 o 
   4   5   1      181.01      199.90     24.91 o 
   5   5   1       47.58       47.60      9.87 o 
   6   5   1       16.30       23.92      8.51 o 
   7   5   1      151.07      134.26     12.38 o 
   8   5   1      146.34      142.99     14.60 o 
   9   5   1       45.68       53.71      7.09 o 
  10   5   1        2.52       15.29      7.90 o 
   0   6   1       24.36       21.92      4.11 o 
   1   6   1      670.37      644.23     10.56 o 
   2   6   1       67.00       67.85      5.09 o 
   3   6   1      301.30      309.96      8.51 o 
   4   6   1       91.52       83.99     12.89 o 
   5   6   1       91.51      109.39     11.83 o 
   6   6   1       80.44       88.42     10.47 o 
   7   6   1      607.71      590.02     72.30 o 
   8   6   1       40.23       48.39      8.05 o 
   9   6   1       12.86       28.04      7.88 o 
   0   7   1        0.05        9.54      4.72 o 
   1   7   1      186.83      178.24      8.22 o 
   2   7   1       92.88       97.82      6.91 o 
   3   7   1      131.87      121.80      5.03 o 
   4   7   1      358.55      403.23     46.49 o 
   5   7   1       29.28       21.26      9.10 o 
   6   7   1      124.53      161.82     20.20 o 
   7   7   1       44.91       24.51     12.52 o 
   8   7   1        7.49       32.49      8.62 o 
   9   7   1       11.81       27.68      6.01 o 
   0   8   1       73.24      105.73     19.80 o 
   1   8   1      255.86      255.55     15.32 o 
   2   8   1       28.33       22.57      2.82 o 
   3   8   1      346.92      369.07      8.72 o 
   4   8   1       32.23       44.91     11.65 o 
   5   8   1      170.24      164.76     24.83 o 
   6   8   1       78.69      110.75     20.53 o 
   7   8   1       74.01       93.34     13.05 o 
   8   8   1        7.87       25.58      8.23 o 
   9   8   1        3.01        8.24      5.09 o 
   0   9   1     1171.11     1253.86     45.43 o 
   1   9   1       63.56       57.39      6.26 o 
   2   9   1       87.60       76.68      7.80 o 
   3   9   1      194.56      183.42      9.34 o 
   4   9   1      160.22      173.35     25.64 o 
   5   9   1      109.87      127.34     14.67 o 
   6   9   1       97.11       99.19     15.47 o 
   7   9   1       42.57       26.02     15.58 o 
   8   9   1        8.85       20.55     10.98 o 
   0  10   1      172.21      180.09     29.86 o 
   1  10   1        1.00       11.41      3.12 o 
   2  10   1       16.45       27.82      6.19 o 
   3  10   1       81.73      112.88     14.63 o 
   4  10   1      422.68      418.78     40.09 o 
   5  10   1       20.14       26.71      6.83 o 
   6  10   1      150.90      154.31     26.74 o 
   7  10   1       87.05       93.42     17.38 o 
   0  11   1       30.38       32.08      7.66 o 
   1  11   1      109.27       95.63      8.44 o 
   2  11   1       27.29       36.53      6.72 o 
   3  11   1      194.86      194.33     18.09 o 
   4  11   1       60.23       71.91     12.52 o 
   5  11   1       26.75       45.73     11.05 o 
   6  11   1       13.89       22.16      6.82 o 
   7  11   1       19.81       36.79     10.80 o 
   0  12   1       10.87       28.03      8.32 o 
   1  12   1       19.61       18.68      5.41 o 
   2  12   1       43.41       37.61     16.66 o 
   3  12   1       26.24       36.85      9.95 o 
   4  12   1       87.42      104.48     21.39 o 
   5  12   1       76.27       68.38     29.50 o 
   6  12   1       20.26       23.64      9.24 o 
   0  13   1       34.67       29.78      7.28 o 
   1  13   1        2.15        7.81      4.65 o 
   2  13   1       13.95       27.16     18.30 o 
   3  13   1       12.65       28.35      6.84 o 
   4  13   1       58.07       72.84     23.78 o 
   5  13   1       27.78       24.09     11.63 o 
   1  14   1        1.88       11.99      6.23 o 
   2  14   1       11.01       24.21      7.29 o 
   3  14   1       56.50       83.88     26.25 o 
   1   0   2     1460.33     1328.23     13.60 o 
   2   0   2     7313.83     6879.83     30.39 o 
   3   0   2     2407.88     2466.72     13.25 o 
   4   0   2     1164.80     1249.91     15.53 o 
   5   0   2     1584.51     1547.17     29.01 o 
   6   0   2        8.53       14.37     12.08 o 
   7   0   2      421.05      441.10     23.15 o 
   8   0   2      389.31      383.96     24.58 o 
   9   0   2        5.01       16.93      4.12 o 
  10   0   2        0.11       17.58      7.20 o 
   1   1   2     4714.86     4359.03     19.35 o 
   2   1   2      219.65      205.67      6.76 o 
   3   1   2      971.39      901.59      6.25 o 
   4   1   2     1164.96     1232.92     11.55 o 
   5   1   2      275.39      302.18     12.06 o 
   6   1   2      250.75      254.65     15.22 o 
   7   1   2      124.88      136.16      9.31 o 
   8   1   2       31.55       30.64      3.76 o 
   9   1   2       62.90       70.49      6.80 o 
  10   1   2       29.34       28.04      8.35 o 
   0   2   2      997.41      944.15      7.90 o 
   1   2   2     4703.95     4514.29     14.31 o 
   2   2   2     2505.94     2425.24     10.29 o 
   3   2   2     1079.79     1119.88      9.08 o 
   4   2   2      729.06      799.83     10.15 o 
   5   2   2      760.57      721.90     11.76 o 
   6   2   2      251.61      244.35     10.73 o 
   7   2   2      277.53      286.89     14.56 o 
   8   2   2        3.81       12.51      2.98 o 
   9   2   2        5.74       19.21      4.27 o 
  10   2   2      144.32      155.49     15.08 o 
   0   3   2        0.41        7.20      4.53 o 
   1   3   2      961.80      883.61      5.19 o 
   2   3   2      306.21      318.42     11.36 o 
   3   3   2      473.35      484.56      5.54 o 
   4   3   2      777.38      862.77      9.37 o 
   5   3   2       45.94       43.17      3.43 o 
   6   3   2       36.49       38.81      3.79 o 
   7   3   2      144.22      123.66      9.61 o 
   8   3   2       69.84       60.07      7.12 o 
   9   3   2       15.20       23.37      5.22 o 
  10   3   2       27.72       36.31      6.86 o 
   0   4   2      804.12      800.93      8.10 o 
   1   4   2     2261.97     2245.32     16.20 o 
   2   4   2       40.87       46.47      3.00 o 
   3   4   2     1526.91     1615.84     20.31 o 
   4   4   2      596.44      620.53     13.27 o 
   5   4   2       29.05       30.85      4.48 o 
   6   4   2       46.76       43.92      3.93 o 
   7   4   2      578.55      582.88     26.35 o 
   8   4   2       40.59       54.30      8.20 o 
   9   4   2        7.20       15.29      4.66 o 
  10   4   2        5.81       11.17      3.97 o 
   0   5   2      768.53      876.36     11.56 o 
   1   5   2     1700.30     1673.86     12.88 o 
   2   5   2      558.93      536.65      9.78 o 
   3   5   2      653.24      630.28     18.31 o 
   4   5   2       49.22       48.23      9.79 o 
   5   5   2       30.80       37.88      7.74 o 
   6   5   2      188.84      215.76     20.49 o 
   7   5   2       15.27       26.21      4.98 o 
   8   5   2      230.01      230.76     26.78 o 
   9   5   2       22.70       20.91      5.71 o 
  10   5   2       26.66       24.13      5.39 o 
   0   6   2       64.62       68.89      6.70 o 
   1   6   2     1005.18     1033.90     15.50 o 
   2   6   2     1066.46     1132.26     22.84 o 
   3   6   2       49.43       56.50      8.62 o 
   4   6   2       86.20       91.81     12.58 o 
   5   6   2       31.16       29.86      8.17 o 
   6   6   2      106.96      135.14     14.78 o 
   7   6   2       72.72       88.29     11.95 o 
   8   6   2        8.68        7.95      6.27 o 
   9   6   2        0.93       12.52      5.88 o 
   0   7   2      581.65      641.27     24.29 o 
   1   7   2      441.55      443.40     11.50 o 
   2   7   2        8.66       13.75      2.27 o 
   3   7   2       77.31       81.98      4.61 o 
   4   7   2       10.90       39.33      8.25 o 
   5   7   2       59.41       48.46      8.60 o 
   6   7   2      117.29      141.60     24.50 o 
   7   7   2       18.20       36.15      8.38 o 
   8   7   2       17.99       24.40      8.70 o 
   9   7   2       21.16       32.86      8.10 o 
   0   8   2     1093.97     1181.58     45.57 o 
   1   8   2       36.43       40.38      6.80 o 
   2   8   2      361.87      361.90      9.22 o 
   3   8   2      227.44      241.06      6.95 o 
   4   8   2      678.35      663.94     44.18 o 
   5   8   2      156.36      150.22     18.11 o 
   6   8   2       71.72       49.56     13.99 o 
   7   8   2      107.22      103.56     25.47 o 
   8   8   2       37.74       51.57      7.77 o 
   9   8   2       15.39       15.95      7.72 o 
   0   9   2      198.47      228.90     23.02 o 
   1   9   2      112.02      113.98     10.55 o 
   2   9   2      112.33      108.00     10.21 o 
   3   9   2      425.54      433.90      8.82 o 
   4   9   2      211.00      190.13     21.41 o 
   5   9   2      181.45      172.22     17.98 o 
   6   9   2      131.14      131.12     22.66 o 
   7   9   2        2.67       17.57      5.65 o 
   8   9   2       28.09       34.34      9.74 o 
   0  10   2       67.04       90.69     13.43 o 
   1  10   2      458.22      513.60     24.07 o 
   2  10   2       60.14       50.54      6.25 o 
   3  10   2      138.68      172.05     20.78 o 
   4  10   2      421.99      394.44     37.10 o 
   5  10   2       46.52       43.69      8.15 o 
   6  10   2      180.81      164.03     23.75 o 
   7  10   2       15.31       24.93      6.93 o 
   0  11   2      320.51      346.62     40.13 o 
   1  11   2       27.03       25.64      7.54 o 
   2  11   2        1.26        7.78      3.47 o 
   3  11   2      147.25      179.36     23.85 o 
   4  11   2       32.81       36.11     27.26 o 
   5  11   2      220.41      234.47     21.60 o 
   6  11   2        7.83        7.97      7.85 o 
   7  11   2       18.33       20.21      7.13 o 
   0  12   2       57.87       64.71      9.73 o 
   1  12   2       73.21       75.75      9.17 o 
   2  12   2       40.85       46.27     11.50 o 
   3  12   2       76.47       72.62     11.30 o 
   4  12   2      152.23      126.02     26.47 o 
   5  12   2        8.66       19.07      7.62 o 
   6  12   2       42.52       33.45     15.75 o 
   0  13   2      147.93       94.26     27.19 o 
   1  13   2       55.32       77.08     17.84 o 
   2  13   2       48.22       34.37      6.28 o 
   3  13   2       72.24       77.92     11.14 o 
   4  13   2       40.26       30.77      6.52 o 
   1  14   2       18.18       19.86      5.30 o 
   2  14   2        9.20        6.63      3.88 o 
   3  14   2       27.01       32.32      8.98 o 
   1   0   3       23.00       26.89      2.40 o 
   2   0   3      517.14      533.73      6.28 o 
   3   0   3     5770.06     5828.34     41.86 o 
   4   0   3      717.78      772.61     11.45 o 
   5   0   3      107.19       99.10      9.49 o 
   6   0   3      954.66      948.23     23.28 o 
   7   0   3        0.30       15.80      9.61 o 
   8   0   3      149.15      158.23     17.71 o 
   9   0   3        0.06       10.06      3.45 o 
  10   0   3       11.74       47.27     15.15 o 
   0   1   3     1474.30     1345.78     14.04 o 
   1   1   3      846.24      752.40      4.32 o 
   2   1   3      606.96      535.10      5.66 o 
   3   1   3     1357.37     1380.43     10.21 o 
   4   1   3     3277.63     3426.46     30.20 o 
   5   1   3       59.05       64.79      4.21 o 
   6   1   3      330.77      313.33     18.01 o 
   7   1   3      605.96      574.07     14.09 o 
   8   1   3      354.24      371.83     15.64 o 
   9   1   3        4.09       12.21      3.94 o 
  10   1   3       87.83       83.27     11.32 o 
   0   2   3    12346.82    11617.72     55.10 o 
   1   2   3     9739.70     9358.13     43.19 o 
   2   2   3     1221.77     1168.99      6.67 o 
   3   2   3     1059.57     1074.09      7.54 o 
   4   2   3      940.21      915.78     10.07 o 
   5   2   3      239.19      266.91     10.90 o 
   6   2   3       76.73       63.23      4.58 o 
   7   2   3      284.57      303.47     15.20 o 
   8   2   3      111.56      100.79      7.88 o 
   9   2   3      162.54      150.78     12.90 o 
  10   2   3       33.87       35.39      4.84 o 
   0   3   3     5854.34     5685.99     28.82 o 
   1   3   3     2213.67     2114.15      9.06 o 
   2   3   3     1103.21     1010.30      7.67 o 
   3   3   3       64.02       65.19      4.35 o 
   4   3   3        3.89       12.13      2.92 o 
   5   3   3       92.86       80.52      6.11 o 
   6   3   3      163.23      153.48      7.48 o 
   7   3   3      299.56      250.97     14.15 o 
   8   3   3      289.49      308.75     18.49 o 
   9   3   3       50.49       50.56      7.07 o 
  10   3   3      151.56      185.05     19.13 o 
   0   4   3        0.16        5.71      3.47 o 
   1   4   3     1077.34     1036.32      7.81 o 
   2   4   3      464.23      480.80      5.29 o 
   3   4   3     1256.59     1376.36     20.23 o 
   4   4   3      788.43      817.30     18.18 o 
   5   4   3      115.63      114.40      9.17 o 
   6   4   3       52.78       45.57      4.30 o 
   7   4   3      850.68      887.40     24.43 o 
   8   4   3      132.37      128.19     11.14 o 
   9   4   3        1.68       22.25      6.68 o 
  10   4   3       34.50       35.24      7.32 o 
   0   5   3      607.53      566.00     20.71 o 
   1   5   3     1894.88     1962.74     14.33 o 
   2   5   3      524.03      539.98      7.61 o 
   3   5   3      172.77      187.69      8.82 o 
   4   5   3      182.97      188.18     13.21 o 
   5   5   3       90.92       88.11      6.67 o 
   6   5   3       46.43       34.04      6.81 o 
   7   5   3      475.53      487.65     32.53 o 
   8   5   3       52.89       58.08      7.81 o 
   9   5   3       36.83       41.86      7.42 o 
  10   5   3       58.19       50.47      8.05 o 
   0   6   3     2841.32     2928.11     38.16 o 
   1   6   3       20.53       17.59      2.11 o 
   2   6   3       78.52       92.03      5.64 o 
   3   6   3       10.15       12.85      1.78 o 
   4   6   3      308.05      340.03     16.03 o 
   5   6   3      213.40      180.22     24.42 o 
   6   6   3      224.33      232.30     18.02 o 
   7   6   3      129.38      111.75     10.95 o 
   8   6   3       16.09       38.95      7.23 o 
   9   6   3        0.10        2.88      5.88 o 
   0   7   3     2373.07     2416.41     59.81 o 
   1   7   3      288.61      306.59     12.92 o 
   2   7   3      354.33      387.85     15.24 o 
   3   7   3      121.30      113.96      6.39 o 
   4   7   3      349.13      350.72     12.74 o 
   5   7   3      129.07      128.98     15.91 o 
   6   7   3      165.54      157.68     12.74 o 
   7   7   3       72.96       68.99      8.96 o 
   8   7   3       81.18       82.60     14.08 o 
   9   7   3       49.16       57.96      9.99 o 
   0   8   3       34.61       42.45     12.34 o 
   1   8   3      130.24      129.91      9.53 o 
   2   8   3      780.28      753.41     26.84 o 
   3   8   3      117.26      121.15      8.45 o 
   4   8   3      104.94       98.03      5.50 o 
   5   8   3       50.14       74.42     15.83 o 
   6   8   3      195.55      203.47     22.88 o 
   7   8   3       50.55       62.47     13.51 o 
   8   8   3       34.39       50.69      9.03 o 
   0   9   3       17.43       16.11      5.04 o 
   1   9   3       25.65       33.78      5.30 o 
   2   9   3      194.07      168.50     12.49 o 
   3   9   3      384.20      410.37     13.69 o 
   4   9   3      440.35      503.41     45.81 o 
   5   9   3      144.04      153.67     16.11 o 
   6   9   3      108.19       93.14     28.16 o 
   7   9   3       90.77      103.49     14.22 o 
   8   9   3      114.95      123.54     16.75 o 
   0  10   3       11.16       17.77      5.54 o 
   1  10   3       35.45       36.63      6.75 o 
   2  10   3      276.58      273.53     17.71 o 
   3  10   3      315.01      332.35     31.30 o 
   4  10   3      171.84      190.93     23.41 o 
   5  10   3       19.74       26.77      8.41 o 
   6  10   3       37.36       51.01     10.99 o 
   7  10   3       39.09       35.21     10.72 o 
   0  11   3       11.76       17.06      5.16 o 
   1  11   3       48.08       37.52      5.98 o 
   2  11   3       25.47       31.97      6.04 o 
   3  11   3      201.24      179.21     26.71 o 
   4  11   3       62.87       68.14     12.76 o 
   5  11   3       78.07       70.24     11.45 o 
   6  11   3       38.20       49.29     13.38 o 
   7  11   3       29.10        8.90      5.52 o 
   0  12   3        2.43       10.99      5.67 o 
   1  12   3       93.51       78.10      9.88 o 
   2  12   3       72.83       82.39     13.68 o 
   3  12   3       15.22       27.88     12.06 o 
   4  12   3       33.00       20.15      6.77 o 
   5  12   3        7.72       14.97      8.92 o 
   6  12   3       45.67       33.86      9.55 o 
   0  13   3        0.68       13.74      4.85 o 
   1  13   3       15.04       13.75     10.63 o 
   2  13   3       22.25       28.79      9.44 o 
   3  13   3       14.01       17.37      9.69 o 
   4  13   3       86.54       74.22     25.38 o 
   1  14   3       49.16       43.14     15.13 o 
   2  14   3        1.03        7.85      4.67 o 
   3  14   3       35.25       34.59      8.79 o 
   0   0   4      296.23      219.39      8.06 o 
   1   0   4     1950.37     1944.18     26.52 o 
   2   0   4      311.01      295.74      6.94 o 
   3   0   4      811.14      824.77     11.48 o 
   4   0   4     2505.45     2673.40     52.82 o 
   5   0   4     2083.50     2177.69    107.96 o 
   6   0   4      936.85      964.21     36.44 o 
   7   0   4      805.80      761.56     26.32 o 
   8   0   4        9.37       14.44      6.47 o 
   9   0   4        7.31       13.00     10.65 o 
  10   0   4        0.06       34.77     11.29 o 
   0   1   4       45.23       39.99      5.80 o 
   1   1   4     9339.69     8894.95     31.72 o 
   2   1   4      539.54      514.23      4.82 o 
   3   1   4      170.51      182.59      5.98 o 
   4   1   4      804.93      863.32      9.78 o 
   5   1   4      158.30      169.91     10.97 o 
   6   1   4     1135.39     1156.27     19.51 o 
   7   1   4      140.96      130.34      9.60 o 
   8   1   4       71.87       90.37      7.14 o 
   9   1   4       98.64       91.55      8.95 o 
  10   1   4       11.49       15.82      5.12 o 
   0   2   4    20430.45    19607.71    144.42 o 
   1   2   4      329.40      300.01      4.89 o 
   2   2   4      606.04      586.40      7.80 o 
   3   2   4       70.06       69.02      4.16 o 
   4   2   4      205.35      191.37      7.79 o 
   5   2   4      140.41      125.96      7.68 o 
   6   2   4      565.45      597.48     14.84 o 
   7   2   4      157.99      138.98      9.62 o 
   8   2   4       86.61       93.19      7.08 o 
   9   2   4       30.27       41.77      7.81 o 
  10   2   4       54.84       55.39      6.94 o 
   0   3   4    18322.00    18136.65     97.86 o 
   1   3   4     2026.76     1960.27      9.99 o 
   2   3   4      281.44      288.30      4.73 o 
   3   3   4      268.44      273.41      5.64 o 
   4   3   4      305.14      314.45      9.37 o 
   5   3   4       29.69       36.60      3.37 o 
   6   3   4       80.29       66.60      5.20 o 
   7   3   4      284.83      287.50     16.62 o 
   8   3   4        4.42       15.99      4.88 o 
   9   3   4       18.53       25.29      5.63 o 
  10   3   4       42.01       44.98      7.05 o 
   0   4   4     5047.62     4954.73     60.20 o 
   1   4   4      248.04      217.91      6.79 o 
   2   4   4      464.27      464.28      7.19 o 
   3   4   4      214.83      217.43      5.63 o 
   4   4   4      221.46      227.70      7.61 o 
   5   4   4      415.29      441.76      8.14 o 
   6   4   4      175.45      169.28      6.82 o 
   7   4   4       82.17       86.56      9.29 o 
   8   4   4       58.11       80.56      9.62 o 
   9   4   4       16.17       17.74      4.79 o 
  10   4   4       18.41       21.88      6.44 o 
   0   5   4       42.90       34.00      3.74 o 
   1   5   4      870.85      936.26     12.50 o 
   2   5   4      252.76      240.61     11.14 o 
   3   5   4      381.86      413.46      9.86 o 
   4   5   4       74.18       78.85      7.07 o 
   5   5   4      409.53      418.02     13.28 o 
   6   5   4       66.43       67.54     12.18 o 
   7   5   4      195.78      188.26     22.11 o 
   8   5   4       11.71       10.03      6.71 o 
   9   5   4        5.32       14.93      4.69 o 
  10   5   4       72.04       77.01     25.49 o 
   0   6   4     2193.82     2158.92     35.40 o 
   1   6   4     1913.00     1991.63     26.15 o 
   2   6   4      196.42      179.42      6.34 o 
   3   6   4      272.66      263.66     12.94 o 
   4   6   4       41.98       38.74      4.25 o 
   5   6   4      366.79      345.75     18.71 o 
   6   6   4      324.25      330.20     31.65 o 
   7   6   4      150.19      155.34     16.07 o 
   8   6   4        5.10       28.04      7.13 o 
   9   6   4       15.57       21.88      6.10 o 
   0   7   4       22.21       22.35      6.34 o 
   1   7   4      229.61      218.17     15.51 o 
   2   7   4      247.81      240.89     12.97 o 
   3   7   4      279.05      266.01      8.23 o 
   4   7   4      790.03      842.06     23.34 o 
   5   7   4       63.59       69.34      9.32 o 
   6   7   4        1.47       13.45      5.21 o 
   7   7   4       16.01       25.06     14.50 o 
   8   7   4       27.57       31.22      7.06 o 
   9   7   4       33.20       23.83      7.90 o 
   0   8   4      499.00      509.45     19.92 o 
   1   8   4      100.98      108.33      8.51 o 
   2   8   4       68.76       63.56      6.50 o 
   3   8   4       87.25       72.83      6.70 o 
   4   8   4       89.69       76.26      8.87 o 
   5   8   4       21.92       29.19     12.36 o 
   6   8   4        0.07       12.85      7.56 o 
   7   8   4      255.23      234.58     33.13 o 
   8   8   4       53.19       39.83     11.81 o 
   0   9   4      112.82      114.69     16.57 o 
   1   9   4      675.13      726.29     23.95 o 
   2   9   4       62.08       82.35     11.28 o 
   3   9   4      172.77      173.90     13.94 o 
   4   9   4       74.64       58.76     12.20 o 
   5   9   4       40.88       53.67     12.53 o 
   6   9   4        5.20       14.58      4.97 o 
   7   9   4       29.63       37.62      9.12 o 
   8   9   4       21.47       12.70      6.68 o 
   0  10   4       44.92       59.07      7.87 o 
   1  10   4      115.32      105.24      8.86 o 
   2  10   4       36.39       35.38      5.93 o 
   3  10   4      142.89      133.46     18.62 o 
   4  10   4       74.33       24.08      8.45 o 
   5  10   4       10.01       21.73      7.99 o 
   6  10   4       20.18       23.77      5.88 o 
   7  10   4       31.67       28.35      7.25 o 
   0  11   4      104.95      119.20     14.86 o 
   1  11   4      123.09      123.84     13.58 o 
   2  11   4       61.26       67.93      9.82 o 
   3  11   4      434.88      430.17     40.14 o 
   4  11   4       15.45       21.62     12.68 o 
   5  11   4        8.36        7.22      5.18 o 
   6  11   4        7.12       22.44      9.77 o 
   0  12   4        3.36        8.52     10.38 o 
   1  12   4       76.76       80.41     13.69 o 
   2  12   4       98.70      100.00     31.84 o 
   3  12   4        2.90       10.79     11.28 o 
   4  12   4       32.66       44.27      8.40 o 
   5  12   4        2.22       16.54      5.56 o 
   6  12   4       25.49       34.08      8.21 o 
   0  13   4       54.23       47.20     11.56 o 
   1  13   4       12.36       13.51      5.05 o 
   2  13   4       12.42       28.65      8.09 o 
   3  13   4       37.74       25.72      8.13 o 
   4  13   4       42.36       33.01      8.37 o 
   1  14   4       20.39       29.36      8.85 o 
   2  14   4       27.82       18.63     10.15 o 
   1   0   5     4043.02     3993.13     42.61 o 
   2   0   5     6776.18     6812.86     42.76 o 
   3   0   5      159.78      151.96     10.11 o 
   4   0   5      773.98      809.69     13.72 o 
   5   0   5        4.80        9.25      4.64 o 
   6   0   5     1069.53     1052.03     29.63 o 
   7   0   5        3.87       19.49      5.44 o 
   8   0   5      104.90      114.76     12.82 o 
   9   0   5       52.70       53.80      9.01 o 
  10   0   5      165.76      152.97     37.48 o 
   0   1   5      288.81      281.29     12.30 o 
   1   1   5      588.41      550.57      6.31 o 
   2   1   5     1118.40     1080.66      7.53 o 
   3   1   5      935.66      892.83      7.88 o 
   4   1   5      458.71      438.99      9.55 o 
   5   1   5       46.98       50.22      4.54 o 
   6   1   5      320.67      335.79     19.27 o 
   7   1   5     1140.82     1209.37     15.50 o 
   8   1   5      115.02       89.00      7.51 o 
   9   1   5       20.72       20.27      3.87 o 
  10   1   5       20.33       14.14      6.34 o 
   0   2   5     2135.80     2056.07     20.32 o 
   1   2   5     4192.18     3979.31     23.88 o 
   2   2   5      614.85      624.88      5.86 o 
   3   2   5     1742.32     1796.12     13.48 o 
   4   2   5     1587.95     1620.69     16.18 o 
   5   2   5       60.50       55.38      6.56 o 
   6   2   5      215.00      211.71     12.43 o 
   7   2   5      178.98      214.57     14.78 o 
   8   2   5       43.60       39.40      5.38 o 
   9   2   5        5.37       14.07      4.97 o 
  10   2   5        3.17       12.68      4.92 o 
   0   3   5     9538.60     9899.98     47.68 o 
   1   3   5      560.87      567.80      9.11 o 
   2   3   5      152.34      177.23      5.51 o 
   3   3   5      210.12      188.82      6.25 o 
   4   3   5        0.74        3.93      1.75 o 
   5   3   5      121.47      118.30      8.11 o 
   6   3   5      486.61      492.76     14.33 o 
   7   3   5      188.84      220.05     13.19 o 
   8   3   5       50.08       54.87      7.70 o 
   9   3   5       19.81       23.69      5.46 o 
  10   3   5       57.52       63.64      7.05 o 
   0   4   5        0.29        7.32      3.01 o 
   1   4   5     2728.02     2749.23     35.82 o 
   2   4   5      988.96      945.65     14.24 o 
   3   4   5       90.52       92.52      5.94 o 
   4   4   5      392.37      391.35      7.52 o 
   5   4   5       67.91       60.18      4.57 o 
   6   4   5       56.55       54.71      6.63 o 
   7   4   5       59.71       68.10      6.87 o 
   8   4   5       20.27       14.53      4.86 o 
   9   4   5       61.18       58.82      8.03 o 
  10   4   5       31.84       33.37      7.29 o 
   0   5   5     1296.09     1372.67     19.74 o 
   1   5   5      180.30      208.83      9.25 o 
   2   5   5     1217.97     1208.11     13.90 o 
   3   5   5      561.66      584.26     14.64 o 
   4   5   5      352.96      347.29      8.86 o 
   5   5   5      209.97      230.49     13.22 o 
   6   5   5       64.39       58.51      7.57 o 
   7   5   5       55.71       58.80      7.30 o 
   8   5   5       75.96       70.77      8.47 o 
   9   5   5        4.65       14.10      5.44 o 
   0   6   5       31.41       35.28      5.10 o 
   1   6   5      420.44      404.39     14.69 o 
   2   6   5        4.63        8.72      3.29 o 
   3   6   5       23.60       27.69      2.29 o 
   4   6   5      425.16      463.50     21.52 o 
   5   6   5      386.51      438.17      9.79 o 
   6   6   5       44.79       38.00      8.66 o 
   7   6   5      129.14      153.83     16.51 o 
   8   6   5       11.42        2.73      7.51 o 
   9   6   5       45.88       41.82      9.20 o 
   0   7   5      195.38      206.39     37.45 o 
   1   7   5      137.70      133.42      9.46 o 
   2   7   5       18.40       20.43      2.32 o 
   3   7   5      112.81       95.23      7.05 o 
   4   7   5      257.65      232.54     17.05 o 
   5   7   5      212.38      217.59     21.71 o 
   6   7   5      217.67      217.43     26.97 o 
   7   7   5      269.85      237.22     32.56 o 
   8   7   5        2.69        6.90      6.18 o 
   9   7   5        0.47       13.42      4.88 o 
   0   8   5        0.00       10.71      3.90 o 
   1   8   5      209.99      186.82     13.58 o 
   2   8   5      109.15      102.48     10.35 o 
   3   8   5      103.22       88.92      8.36 o 
   4   8   5      147.67      164.98     17.04 o 
   5   8   5      111.58      113.53     10.82 o 
   6   8   5       91.20       52.21     15.34 o 
   7   8   5       17.69       30.22      7.60 o 
   8   8   5        1.70        8.77      4.48 o 
   0   9   5      194.09      195.89     30.91 o 
   1   9   5       28.69       17.38      3.06 o 
   2   9   5      181.97      184.30     17.96 o 
   3   9   5      477.90      492.53     17.40 o 
   4   9   5        6.17       10.12     11.82 o 
   5   9   5       39.39       61.03     11.74 o 
   6   9   5       55.26       71.58     12.59 o 
   7   9   5      135.26      139.20     24.72 o 
   8   9   5        6.46       21.64      6.52 o 
   0  10   5      241.95      230.88     33.68 o 
   1  10   5      118.57      114.27     12.37 o 
   2  10   5       96.07      108.01     13.23 o 
   3  10   5       75.64       77.08     10.61 o 
   4  10   5       28.86       26.18      7.00 o 
   5  10   5       21.94       18.74      6.63 o 
   6  10   5       52.99       45.69     10.18 o 
   7  10   5       16.60       23.06      7.47 o 
   0  11   5        1.66       12.77      7.41 o 
   1  11   5       11.62        9.22      4.63 o 
   2  11   5      183.92      160.86     18.52 o 
   3  11   5      119.72      116.93     16.95 o 
   4  11   5       25.13       43.17     12.70 o 
   5  11   5       12.24        5.37      8.32 o 
   6  11   5        2.84       10.07      8.25 o 
   0  12   5       82.91      104.70     28.97 o 
   1  12   5       36.91       27.91      4.56 o 
   2  12   5       14.71       20.60     12.76 o 
   3  12   5       85.61       99.43     19.41 o 
   4  12   5       24.07       33.64      9.01 o 
   5  12   5       28.06       30.87     11.96 o 
   0  13   5       16.16       19.35      5.76 o 
   1  13   5       33.34       31.64      9.11 o 
   2  13   5       24.78       32.82      9.64 o 
   3  13   5       17.55       30.08     11.75 o 
   4  13   5        8.40       13.01     11.43 o 
   1  14   5       30.77       21.77      5.63 o 
   2  14   5        0.85        3.79      4.78 o 
   0   0   6     9660.05     8864.21     88.54 o 
   1   0   6     1245.61     1208.84     15.65 o 
   2   0   6      143.77      162.11     12.07 o 
   3   0   6       98.97       78.24      6.04 o 
   4   0   6      146.34      156.93     15.09 o 
   5   0   6      261.54      286.37     29.45 o 
   6   0   6       83.01       77.05      9.55 o 
   7   0   6      165.56      162.28     16.32 o 
   8   0   6       73.50       85.05     15.01 o 
   9   0   6       13.01        1.13      5.94 o 
  10   0   6        8.02       32.40     12.86 o 
   0   1   6      450.25      387.91      8.19 o 
   1   1   6     4612.97     4401.09     22.29 o 
   2   1   6     1467.84     1478.80     14.91 o 
   3   1   6      562.34      586.11      7.28 o 
   4   1   6      284.94      276.58     10.17 o 
   5   1   6      311.33      304.84     18.08 o 
   6   1   6      505.25      518.97     17.00 o 
   7   1   6      924.79      944.68     15.86 o 
   8   1   6       14.57       12.72      2.97 o 
   9   1   6        2.66        8.30      3.72 o 
  10   1   6       34.09       28.19      5.22 o 
   0   2   6       12.55       12.55      3.38 o 
   1   2   6     5400.85     5257.80     21.74 o 
   2   2   6     1540.05     1494.82     11.05 o 
   3   2   6       98.89       95.17      5.81 o 
   4   2   6      752.96      785.16     11.71 o 
   5   2   6      120.87      130.69      8.60 o 
   6   2   6      278.03      273.21     16.65 o 
   7   2   6      255.48      231.35     14.73 o 
   8   2   6      261.20      224.35     15.60 o 
   9   2   6        2.06       17.02      5.50 o 
  10   2   6       38.36       37.11      5.86 o 
   0   3   6     1083.21     1111.58     35.90 o 
   1   3   6     2947.56     2949.47     20.06 o 
   2   3   6       57.35       57.55      3.89 o 
   3   3   6      761.37      806.33     10.63 o 
   4   3   6       26.46       22.47      2.16 o 
   5   3   6      507.25      490.27     12.54 o 
   6   3   6      105.52       98.36      8.03 o 
   7   3   6       12.44       18.45      2.68 o 
   8   3   6       57.05       58.13      8.77 o 
   9   3   6       96.21      100.96      8.58 o 
  10   3   6       17.15       23.51      5.89 o 
   0   4   6      822.15      878.09     11.53 o 
   1   4   6     1512.93     1547.54     23.13 o 
   2   4   6      217.31      237.48      5.49 o 
   3   4   6      145.02      164.81      6.29 o 
   4   4   6      100.99      104.38      6.51 o 
   5   4   6      458.08      429.16     12.07 o 
   6   4   6       67.47       62.06      5.43 o 
   7   4   6      255.59      230.74     14.96 o 
   8   4   6      164.10      157.71     14.22 o 
   9   4   6       30.78       30.80     11.06 o 
  10   4   6       44.55       48.46      7.67 o 
   0   5   6      560.29      621.68     15.00 o 
   1   5   6      894.68      955.73     11.34 o 
   2   5   6      247.38      234.09      8.45 o 
   3   5   6       98.33       88.62      6.22 o 
   4   5   6       62.84       61.90      4.60 o 
   5   5   6      410.26      413.31     13.85 o 
   6   5   6        3.74        7.05      3.70 o 
   7   5   6       19.75       17.66      4.63 o 
   8   5   6        3.98       15.54      5.26 o 
   9   5   6       35.37       33.22      8.78 o 
   0   6   6      110.50      148.48     24.18 o 
   1   6   6      204.17      192.29     10.65 o 
   2   6   6      192.61      198.27      8.85 o 
   3   6   6      962.00     1038.69     14.01 o 
   4   6   6       79.92       76.62      5.39 o 
   5   6   6      134.07      131.98     10.59 o 
   6   6   6       88.41       81.07      8.84 o 
   7   6   6      181.05      177.70     17.83 o 
   8   6   6       45.27       39.80      6.66 o 
   9   6   6       34.59       30.61      6.11 o 
   1   7   6      106.68      101.37      7.73 o 
   2   7   6       45.12       31.44      5.06 o 
   3   7   6      251.90      260.82     10.01 o 
   4   7   6      393.93      396.29      9.81 o 
   5   7   6      239.29      211.46     15.90 o 
   6   7   6      295.37      258.56     22.16 o 
   7   7   6       43.25       49.00      9.85 o 
   8   7   6       42.17       50.39      8.76 o 
   9   7   6        2.29        6.77      7.69 o 
   0   8   6        0.16        9.99      9.90 o 
   1   8   6      342.39      322.07     16.06 o 
   2   8   6       50.88       45.16      4.19 o 
   3   8   6       76.67       72.50      7.60 o 
   4   8   6      175.10      157.16     14.35 o 
   5   8   6      156.64      149.19     15.23 o 
   6   8   6       94.86      109.23     14.00 o 
   7   8   6       22.33       21.46      5.20 o 
   8   8   6      100.95      107.17     14.33 o 
   0   9   6      220.08      196.89     25.74 o 
   1   9   6       16.07       14.72      6.76 o 
   2   9   6       32.90       33.82      4.59 o 
   3   9   6      524.29      570.47     19.85 o 
   4   9   6       92.20      100.67     11.02 o 
   5   9   6      213.70      187.80     17.85 o 
   6   9   6       16.48       13.29      6.87 o 
   7   9   6       28.10       24.53      5.92 o 
   8   9   6       12.79       31.42      6.67 o 
   0  10   6        8.00        3.65     11.66 o 
   1  10   6      287.49      327.82     24.95 o 
   2  10   6       53.91       55.56      6.26 o 
   3  10   6       51.11       46.05      7.79 o 
   4  10   6      106.75       89.96     15.55 o 
   5  10   6        8.70       13.90      4.97 o 
   6  10   6       91.44      104.27     14.77 o 
   7  10   6        3.20        9.52     18.80 o 
   0  11   6      318.37      299.11     31.80 o 
   1  11   6        7.86       16.77      3.94 o 
   2  11   6        0.42       11.71      4.20 o 
   3  11   6      109.34      114.16     18.47 o 
   4  11   6        4.69       22.67      8.07 o 
   5  11   6       24.78       41.92     12.21 o 
   6  11   6       13.63       15.33     19.66 o 
   0  12   6       52.82       61.60     10.74 o 
   1  12   6       70.99       64.81      7.75 o 
   2  12   6      113.15      118.82     17.51 o 
   3  12   6       26.31       18.76     10.47 o 
   4  12   6        4.73       -3.08      8.56 o 
   5  12   6       22.92       16.03      6.23 o 
   0  13   6        3.96        1.51      5.10 o 
   1  13   6       66.09       52.86     15.64 o 
   2  13   6       21.35       17.91      5.57 o 
   3  13   6       34.63       21.47      5.89 o 
   4  13   6       15.78       24.17      7.67 o 
   1  14   6       83.20       73.93     11.96 o 
   2  14   6        4.24        9.35     11.67 o 
   1   0   7     2060.96     2027.67     15.64 o 
   2   0   7      839.65      798.61     12.80 o 
   3   0   7      141.96      155.54     11.11 o 
   4   0   7       11.93       28.92      7.00 o 
   5   0   7        1.26        8.78      7.88 o 
   6   0   7       17.72       14.20      9.29 o 
   7   0   7      116.57       77.52     13.72 o 
   8   0   7        2.02       12.32      9.06 o 
   9   0   7       58.66       58.86      9.13 o 
  10   0   7       33.41       62.48     15.07 o 
   0   1   7      402.01      379.17      9.72 o 
   1   1   7     1547.13     1449.59     16.00 o 
   2   1   7      688.36      706.69      6.96 o 
   3   1   7     1371.90     1502.08     17.62 o 
   4   1   7      226.39      221.35     14.82 o 
   5   1   7       19.58       29.83      6.56 o 
   6   1   7      784.80      818.21     21.89 o 
   7   1   7      205.26      181.80     12.42 o 
   8   1   7        2.35        8.32      2.78 o 
   9   1   7       74.41       70.61      8.97 o 
  10   1   7        0.74       16.14      4.61 o 
   0   2   7      980.24      934.64     16.14 o 
   1   2   7     1161.88     1112.67      9.33 o 
   2   2   7     1554.66     1583.82     18.60 o 
   3   2   7       44.02       51.09      4.97 o 
   4   2   7     1906.28     1835.12     28.39 o 
   5   2   7      456.68      486.54     24.47 o 
   6   2   7      273.58      274.89     17.81 o 
   7   2   7       40.70       53.14      9.86 o 
   8   2   7      276.42      268.83     19.89 o 
   9   2   7       44.18       45.59      6.13 o 
  10   2   7       26.37       20.99      5.23 o 
   0   3   7     2391.39     2429.56     31.78 o 
   1   3   7      413.17      414.70      7.93 o 
   2   3   7     1050.21     1131.58     14.87 o 
   3   3   7       59.10       62.45      5.27 o 
   4   3   7      191.25      187.19     11.09 o 
   5   3   7      229.06      205.75     11.74 o 
   6   3   7      307.77      278.18     11.27 o 
   7   3   7      241.75      227.07     15.03 o 
   8   3   7      161.71      163.59     10.14 o 
   9   3   7       22.39       21.97      4.10 o 
  10   3   7        5.48       10.94      5.21 o 
   0   4   7     8114.60     8280.06    159.35 o 
   1   4   7     2527.55     2621.83     29.43 o 
   2   4   7       51.30       65.44      4.71 o 
   3   4   7       95.58      101.18      5.83 o 
   4   4   7       15.90       16.27      2.53 o 
   5   4   7      261.75      270.45     13.48 o 
   6   4   7      200.97      176.68     12.74 o 
   7   4   7        9.18       19.18      3.25 o 
   8   4   7       99.19      101.30     11.21 o 
   9   4   7       18.43       21.02      5.98 o 
   0   5   7     2427.29     2428.85     84.43 o 
   1   5   7     1071.20     1026.24     20.17 o 
   2   5   7     1557.44     1588.09     21.97 o 
   3   5   7      208.85      212.77      9.36 o 
   4   5   7      579.54      547.11     16.15 o 
   5   5   7      269.01      262.05      9.27 o 
   6   5   7      149.53      133.32      7.79 o 
   7   5   7        1.39        6.71      3.93 o 
   8   5   7      284.46      263.08     32.81 o 
   9   5   7       21.36       25.11      6.69 o 
   0   6   7        6.58        8.92      3.72 o 
   1   6   7      242.66      217.47     13.99 o 
   2   6   7       39.36       44.57      4.03 o 
   3   6   7      292.72      308.19     14.22 o 
   4   6   7     1105.79     1062.59     24.61 o 
   5   6   7      195.07      214.46     20.01 o 
   6   6   7        4.64       16.18      5.90 o 
   7   6   7       44.43       49.40      9.11 o 
   8   6   7       88.73       97.00     10.75 o 
   9   6   7        6.41       23.96      7.06 o 
   0   7   7      317.01      366.00     33.45 o 
   1   7   7      162.10      161.53      9.45 o 
   2   7   7      141.08      130.04      8.81 o 
   3   7   7       51.92       53.97      4.68 o 
   4   7   7      198.02      193.55     10.59 o 
   5   7   7      195.24      182.50     18.83 o 
   6   7   7      230.62      204.09     27.77 o 
   7   7   7      263.06      235.27     24.28 o 
   8   7   7      135.81      140.21     21.41 o 
   9   7   7        8.99       15.45      6.42 o 
   0   8   7      122.03      112.33     14.02 o 
   1   8   7       11.25       16.82      5.44 o 
   2   8   7      294.94      280.54     11.32 o 
   3   8   7      206.96      199.77     11.23 o 
   4   8   7      195.75      182.68     11.90 o 
   5   8   7      129.29      114.04     18.36 o 
   6   8   7        4.18        6.33      5.56 o 
   7   8   7       53.83       44.92      8.35 o 
   8   8   7        9.87       11.88      6.86 o 
   0   9   7      104.08      104.02     12.23 o 
   1   9   7       45.33       44.78      6.44 o 
   2   9   7      437.52      410.11     17.16 o 
   3   9   7      400.88      437.52     23.17 o 
   4   9   7      258.50      234.04     32.08 o 
   5   9   7       51.92       64.07     10.93 o 
   6   9   7       57.48       57.40     10.98 o 
   7   9   7       53.55       45.61      9.56 o 
   8   9   7        9.14       25.58      7.18 o 
   0  10   7       43.75       37.61      7.91 o 
   1  10   7      111.28      113.10     11.72 o 
   2  10   7      139.05      146.91     13.09 o 
   3  10   7       40.20       39.02     11.19 o 
   4  10   7       50.89       55.28     14.55 o 
   5  10   7        7.70       25.32      9.46 o 
   6  10   7        1.88       15.66      6.78 o 
   7  10   7       39.24       49.41     12.98 o 
   0  11   7        0.23        2.72      6.15 o 
   1  11   7       86.11       85.89     11.76 o 
   2  11   7       73.57       63.32      8.07 o 
   3  11   7       69.51       71.51     11.56 o 
   4  11   7        3.23        6.40      8.25 o 
   5  11   7        5.97       12.55      8.66 o 
   6  11   7       45.53       48.54      8.86 o 
   0  12   7        1.41        9.09      5.51 o 
   1  12   7       17.65       26.28      5.41 o 
   2  12   7       25.15       21.09      7.92 o 
   3  12   7       20.94       17.33      7.41 o 
   4  12   7        1.97        5.53      7.34 o 
   5  12   7        1.62       10.48     10.65 o 
   0  13   7        7.04        6.93      4.00 o 
   1  13   7        1.72       23.85     20.36 o 
   2  13   7       17.10       11.59      7.77 o 
   3  13   7       26.54       28.19      7.75 o 
   4  13   7        5.86       20.88      9.13 o 
   1  14   7        9.78       11.17      5.10 o 
   0   0   8      481.99      507.27     13.49 o 
   1   0   8      183.46      162.12     12.02 o 
   2   0   8     1042.48     1068.50     16.48 o 
   3   0   8     1178.45     1238.93     40.42 o 
   4   0   8       37.68       37.74      6.49 o 
   5   0   8        2.92       12.67      7.16 o 
   6   0   8      326.45      379.66     44.85 o 
   7   0   8      312.81      319.85     37.62 o 
   8   0   8       30.35       32.13      6.93 o 
   9   0   8       25.27       19.89      4.79 o 
  10   0   8        3.73        7.73      7.90 o 
   0   1   8      316.53      312.55     15.88 o 
   1   1   8     1011.24      929.49     15.63 o 
   2   1   8     1381.07     1371.99     13.83 o 
   3   1   8       28.96       24.25      4.03 o 
   4   1   8      770.19      777.23     21.68 o 
   5   1   8      190.43      215.65     18.16 o 
   6   1   8      137.35      157.64     16.13 o 
   7   1   8       61.91       57.93      8.47 o 
   8   1   8       20.86       29.02      4.18 o 
   9   1   8       61.80       63.54      7.60 o 
  10   1   8        2.29        9.99      8.27 o 
   0   2   8     1159.44     1230.21     15.73 o 
   1   2   8     1349.46     1427.98     15.10 o 
   2   2   8      469.90      479.50      9.46 o 
   3   2   8     1030.86     1077.99     19.54 o 
   4   2   8      175.27      163.65     13.01 o 
   5   2   8      273.65      270.16     17.79 o 
   6   2   8      281.62      278.66     18.30 o 
   7   2   8      216.00      208.37     15.89 o 
   8   2   8        6.47       11.36      4.41 o 
   9   2   8       15.40       31.46      6.33 o 
  10   2   8        7.08        9.64      5.11 o 
   0   3   8     6543.84     6478.68    131.96 o 
   1   3   8     2301.62     2444.37     19.31 o 
   2   3   8     1046.73     1071.10     13.68 o 
   3   3   8      157.73      170.73     11.12 o 
   4   3   8      441.77      465.59     16.89 o 
   5   3   8      714.91      707.25     18.12 o 
   6   3   8      309.55      319.82     11.41 o 
   7   3   8       23.07       23.14      3.91 o 
   8   3   8       23.20       23.67      6.46 o 
   9   3   8        2.80        9.34      4.79 o 
  10   3   8       15.99       15.21      5.99 o 
   0   4   8      157.36      160.20     20.25 o 
   1   4   8       48.29       50.59      5.00 o 
   2   4   8      268.24      295.46     10.32 o 
   3   4   8      199.38      203.97     11.73 o 
   4   4   8      200.69      213.09     12.52 o 
   5   4   8       39.08       50.10      4.16 o 
   6   4   8      158.91      168.07     14.01 o 
   7   4   8      128.66      110.96     10.79 o 
   8   4   8       48.99       41.20      7.09 o 
   9   4   8       12.28       24.65      5.64 o 
   0   5   8        2.00       18.43      5.60 o 
   1   5   8      807.83      811.44     18.35 o 
   2   5   8      161.61      157.03     11.07 o 
   3   5   8      143.75      133.57      9.66 o 
   4   5   8     1005.50     1048.11     19.55 o 
   5   5   8      669.18      696.38     10.08 o 
   6   5   8       84.98       71.54      6.51 o 
   7   5   8       50.95       38.66      6.63 o 
   8   5   8       65.33       54.19      6.55 o 
   9   5   8       23.24       32.74      7.34 o 
   0   6   8      118.00      128.57     14.84 o 
   1   6   8      213.45      228.06     16.40 o 
   2   6   8      126.40      114.01      9.43 o 
   3   6   8       76.88       92.25      7.58 o 
   4   6   8      475.00      488.67     14.65 o 
   5   6   8       94.02       96.56      8.20 o 
   6   6   8      343.02      342.43     30.53 o 
   7   6   8      191.46      181.00     21.45 o 
   8   6   8       73.88       71.13     10.18 o 
   9   6   8       19.12       30.39      8.09 o 
   0   7   8       13.80       10.05      4.34 o 
   1   7   8      222.26      231.85     16.46 o 
   2   7   8      203.85      178.93     13.49 o 
   3   7   8      185.50      176.42     11.60 o 
   4   7   8      150.70      148.78     10.68 o 
   5   7   8      106.09      102.66     11.47 o 
   6   7   8       63.04       71.26     13.47 o 
   7   7   8        5.77       13.11      7.07 o 
   8   7   8       45.41       56.76      9.54 o 
   0   8   8       22.03       28.46      5.48 o 
   1   8   8      733.51      800.84     15.70 o 
   2   8   8      193.93      190.20     11.48 o 
   3   8   8      387.25      385.36     12.01 o 
   4   8   8      102.85       94.95     10.97 o 
   5   8   8       66.56       71.19     11.52 o 
   6   8   8       23.11       31.89      6.21 o 
   7   8   8       33.74       42.05      9.06 o 
   8   8   8       57.14       43.47      8.22 o 
   0   9   8      280.06      306.61     29.84 o 
   1   9   8       11.34        8.98      3.16 o 
   2   9   8      815.23      866.84     23.75 o 
   3   9   8       69.72       70.73      7.61 o 
   4   9   8      165.10      149.63     18.45 o 
   5   9   8       44.31       38.89      8.45 o 
   6   9   8       45.29       36.64      7.67 o 
   7   9   8       15.33       23.33     15.32 o 
   0  10   8      102.15       84.09     13.04 o 
   1  10   8      187.64      196.40     17.23 o 
   2  10   8       12.68       21.14      3.65 o 
   3  10   8       37.63       49.94     12.66 o 
   4  10   8       66.55       59.99     11.17 o 
   5  10   8       22.09       34.53      9.56 o 
   6  10   8       23.46       23.54      6.48 o 
   7  10   8        8.39       26.78     23.92 o 
   0  11   8       16.49       12.89      4.61 o 
   1  11   8       84.28       68.51      9.30 o 
   2  11   8       14.93       18.47      4.58 o 
   3  11   8       37.63       31.04     11.60 o 
   4  11   8        0.85       24.90     11.65 o 
   5  11   8       10.48       32.45      8.02 o 
   6  11   8       38.57       36.29     14.90 o 
   0  12   8       21.02       22.00     10.02 o 
   1  12   8       20.66       24.30      5.33 o 
   2  12   8        5.42       17.23      8.05 o 
   3  12   8       49.84       44.31     10.10 o 
   4  12   8        3.39       17.71      7.45 o 
   5  12   8        7.88        6.53     10.60 o 
   0  13   8       54.09       45.02     10.58 o 
   1  13   8       58.63       47.52     11.36 o 
   2  13   8       12.03       21.71     11.38 o 
   3  13   8       81.76       60.48     21.30 o 
   1   0   9      759.43      699.37     16.78 o 
   2   0   9      862.63      789.60     20.12 o 
   3   0   9      232.89      255.10     27.94 o 
   4   0   9       33.49       40.34      8.86 o 
   5   0   9       80.28       91.32     16.06 o 
   6   0   9      188.83      164.97     22.54 o 
   7   0   9        0.00        1.86      4.16 o 
   8   0   9       32.72       33.48      6.98 o 
   9   0   9       15.03       10.73      9.07 o 
  10   0   9       53.07       50.24     29.96 o 
   0   1   9      222.71      191.84     17.25 o 
   1   1   9      197.78      222.99     17.17 o 
   2   1   9       61.59       80.00      6.61 o 
   3   1   9     1199.12     1279.79     26.53 o 
   4   1   9      368.03      432.22     28.65 o 
   5   1   9       72.05       79.84      8.64 o 
   6   1   9       77.53       75.34     10.47 o 
   7   1   9      149.42      142.06     12.16 o 
   8   1   9      277.74      275.17     15.66 o 
   9   1   9       37.65       34.12      6.18 o 
  10   1   9        6.40       16.29      5.48 o 
   0   2   9      566.17      602.56     19.97 o 
   1   2   9     1117.18     1151.02     31.93 o 
   2   2   9      386.90      405.10     14.18 o 
   3   2   9      223.17      260.46     18.43 o 
   4   2   9      848.47      888.53     20.35 o 
   5   2   9       97.53       93.99     12.69 o 
   6   2   9      221.73      215.24     16.11 o 
   7   2   9      166.33      182.36     15.89 o 
   8   2   9       54.31       51.61      7.12 o 
   9   2   9       49.27       47.54      8.14 o 
  10   2   9       39.54       26.42      6.75 o 
   0   3   9      213.28      300.55     31.11 o 
   1   3   9      504.77      553.86     10.82 o 
   2   3   9      451.86      434.86     12.16 o 
   3   3   9      439.98      442.14     13.50 o 
   4   3   9      105.18      109.48      8.42 o 
   5   3   9      134.05      147.89     11.46 o 
   6   3   9      296.22      289.40     16.62 o 
   7   3   9        6.13        9.96      5.21 o 
   8   3   9       24.77       27.17      5.35 o 
   9   3   9      118.16      118.43     17.82 o 
   0   4   9        7.80       14.33      6.22 o 
   1   4   9       71.24       80.82      6.26 o 
   2   4   9       36.26       43.43      4.83 o 
   3   4   9      516.24      499.66     11.30 o 
   4   4   9      185.25      167.28     15.95 o 
   5   4   9      301.12      324.24      9.23 o 
   6   4   9      517.58      487.74     14.76 o 
   7   4   9       78.53      100.78     12.03 o 
   8   4   9        1.49       13.50      6.08 o 
   9   4   9       35.91       48.92     11.59 o 
   0   5   9     2737.16     2719.02     79.51 o 
   1   5   9      862.21      896.95     50.85 o 
   2   5   9      106.66      103.83      8.17 o 
   3   5   9      106.47      102.09      7.76 o 
   4   5   9      924.81      951.44     23.65 o 
   5   5   9      381.69      359.34     14.32 o 
   6   5   9      129.89      101.50      9.13 o 
   7   5   9      218.01      205.75     19.58 o 
   8   5   9       22.68       20.31      6.40 o 
   9   5   9       98.59      104.37     14.04 o 
   0   6   9     1036.27     1106.24     39.69 o 
   1   6   9      232.29      253.82     15.36 o 
   2   6   9       97.11      116.18     11.67 o 
   3   6   9      345.86      321.19     16.53 o 
   4   6   9      191.99      175.15     11.84 o 
   5   6   9      170.79      175.47      9.46 o 
   6   6   9        2.62        9.25      4.11 o 
   7   6   9       65.22       56.69      8.42 o 
   8   6   9       46.56       40.16      7.69 o 
   9   6   9       19.99       22.88      6.94 o 
   0   7   9      332.30      356.15     40.53 o 
   1   7   9      825.40      891.46     32.96 o 
   2   7   9      517.51      546.57     41.22 o 
   3   7   9       24.29       16.48      2.62 o 
   4   7   9        2.30        5.85      2.69 o 
   5   7   9      207.19      231.68     20.30 o 
   6   7   9       19.92       53.44      9.02 o 
   7   7   9       46.97       41.88      8.18 o 
   8   7   9       40.58       36.39      9.57 o 
   0   8   9      338.42      359.34     36.07 o 
   1   8   9        5.41       18.11      5.06 o 
   2   8   9      540.08      554.11     13.15 o 
   3   8   9      664.14      717.23     22.83 o 
   4   8   9      188.61      171.00     15.91 o 
   5   8   9       48.69       44.18      8.96 o 
   6   8   9       19.59       17.93      5.33 o 
   7   8   9       12.60        8.02      6.14 o 
   8   8   9       50.44       46.74      9.76 o 
   0   9   9       51.34       38.71     13.30 o 
   1   9   9       44.04       37.73      7.24 o 
   2   9   9       83.46       88.46      9.71 o 
   3   9   9       24.93       26.34      8.22 o 
   4   9   9       47.32       37.71     14.83 o 
   5   9   9       65.83       47.23     12.54 o 
   6   9   9       61.87       34.79      9.62 o 
   7   9   9       85.72       94.09     35.41 o 
   0  10   9       87.52      105.45     18.91 o 
   1  10   9      126.65      116.28     13.08 o 
   2  10   9        4.21       13.25      6.35 o 
   3  10   9       19.02       17.09      5.65 o 
   4  10   9       31.49       21.36      9.35 o 
   5  10   9       65.87       57.93     13.00 o 
   6  10   9        6.37       27.05     12.57 o 
   7  10   9      114.86       96.19     23.36 o 
   0  11   9        0.69       -0.57     14.08 o 
   1  11   9       16.73       17.53      4.27 o 
   2  11   9       23.17       31.65     10.98 o 
   3  11   9       11.85        7.16      6.88 o 
   4  11   9       10.90       22.56      6.70 o 
   5  11   9       10.29        6.16     10.81 o 
   6  11   9       24.60       33.09     11.86 o 
   0  12   9       31.55       40.64      8.91 o 
   1  12   9       13.13       20.17      5.02 o 
   2  12   9       27.61       20.58      5.44 o 
   3  12   9       58.09       45.33     12.55 o 
   4  12   9       25.01       26.56      8.50 o 
   5  12   9       16.60       28.29     15.00 o 
   0  13   9      118.31       79.88     19.57 o 
   1  13   9        0.12        3.70      4.43 o 
   2  13   9       17.56       10.80      8.90 o 
   3  13   9        6.45        8.17     11.91 o 
   0   0  10        5.65       28.76     12.04 o 
   1   0  10      350.50      366.16     37.01 o 
   2   0  10        2.00       12.91      6.69 o 
   3   0  10        5.88       19.72      7.05 o 
   4   0  10       62.13       83.15     15.19 o 
   5   0  10       44.86       30.48      6.52 o 
   6   0  10       56.69       58.20     23.75 o 
   7   0  10      160.24      146.13     29.47 o 
   8   0  10      126.65      113.55     14.55 o 
   9   0  10       63.19       62.43      9.81 o 
   0   1  10       42.83       48.47      9.20 o 
   1   1  10      795.89      815.49     17.24 o 
   2   1  10      228.56      276.83     19.14 o 
   3   1  10      580.93      592.16     18.36 o 
   4   1  10      365.92      390.17     25.70 o 
   5   1  10      626.57      590.86     22.49 o 
   6   1  10      453.89      454.10     19.08 o 
   7   1  10       80.33       86.78      7.86 o 
   8   1  10       34.98       26.94      5.24 o 
   9   1  10       16.46       15.66      4.29 o 
   0   2  10      343.81      342.64     39.40 o 
   1   2  10     1143.86     1070.14     38.34 o 
   2   2  10      865.38      884.68     19.10 o 
   3   2  10      385.31      373.26     19.48 o 
   4   2  10       81.35       67.58      6.87 o 
   5   2  10      150.09      162.69     18.06 o 
   6   2  10      330.16      350.15     20.66 o 
   7   2  10       86.27       69.23      7.79 o 
   8   2  10      174.42      149.30     12.76 o 
   9   2  10       14.67       16.89      4.39 o 
   0   3  10     2573.86     2594.63     50.03 o 
   1   3  10       87.81       96.16      8.93 o 
   2   3  10      349.87      352.76     19.18 o 
   3   3  10      178.04      163.70     12.42 o 
   4   3  10       93.34       88.28      7.36 o 
   5   3  10      354.81      409.17     25.95 o 
   6   3  10      232.63      238.69     17.33 o 
   7   3  10       16.07       20.17      4.73 o 
   8   3  10       99.22       99.63     13.06 o 
   9   3  10       11.17       15.64      6.78 o 
   0   4  10       70.07       76.01      8.33 o 
   1   4  10      284.99      324.67     16.25 o 
   2   4  10      496.95      539.51     15.82 o 
   3   4  10      124.23      150.85     10.54 o 
   4   4  10      719.48      757.27     29.06 o 
   5   4  10      233.32      235.39     15.34 o 
   6   4  10      192.72      195.45     12.88 o 
   7   4  10       86.22       72.08      9.04 o 
   8   4  10       19.14       39.60     13.83 o 
   9   4  10       19.76       18.23      5.99 o 
   0   5  10       26.60       33.12      7.52 o 
   1   5  10     1459.03     1512.24     40.53 o 
   2   5  10       32.84       35.54      5.77 o 
   3   5  10       89.05       94.47      8.76 o 
   4   5  10       47.42       43.68      4.09 o 
   5   5  10      295.61      290.32     18.03 o 
   6   5  10      809.54      836.00     27.45 o 
   7   5  10       17.39       19.88      5.02 o 
   8   5  10      111.93      100.34     15.78 o 
   9   5  10       17.54       11.80      7.36 o 
   0   6  10        6.08       24.28      6.88 o 
   1   6  10      521.06      534.73     21.68 o 
   2   6  10      290.02      283.53     19.47 o 
   3   6  10      233.74      227.68     12.50 o 
   4   6  10        6.86       13.78      3.21 o 
   5   6  10       51.46       41.20      5.77 o 
   6   6  10       49.88       44.12      6.31 o 
   7   6  10       58.22       67.87      8.26 o 
   8   6  10       14.23       16.98     12.29 o 
   0   7  10      168.29      210.83     25.45 o 
   1   7  10      764.66      872.54     38.15 o 
   2   7  10      180.69      187.65     16.35 o 
   3   7  10      283.01      309.10     20.66 o 
   4   7  10       48.07       44.96      5.43 o 
   5   7  10       14.37       21.17      5.04 o 
   6   7  10       21.70       15.50     11.31 o 
   7   7  10       11.67        9.49      6.15 o 
   8   7  10      104.73      105.48     32.51 o 
   0   8  10      190.90      210.40     23.76 o 
   1   8  10      377.51      376.18     26.18 o 
   2   8  10      122.40      130.90     12.04 o 
   3   8  10       61.97       63.97      7.20 o 
   4   8  10        0.14       12.15      4.96 o 
   5   8  10      134.68      120.71     15.87 o 
   6   8  10       11.03       22.44      6.55 o 
   7   8  10       28.99       24.27      4.79 o 
   8   8  10       22.18       31.13     12.16 o 
   0   9  10      687.44      687.43     25.00 o 
   1   9  10      177.48      172.42     15.72 o 
   2   9  10       58.35       45.25      6.80 o 
   3   9  10        9.76       15.97      3.71 o 
   4   9  10       51.40       42.52     10.78 o 
   5   9  10       26.44       20.70     12.27 o 
   6   9  10       16.78       31.64     10.20 o 
   7   9  10       61.01       37.30     10.18 o 
   0  10  10       93.99       89.71     16.00 o 
   1  10  10       63.55       44.67      7.48 o 
   2  10  10       29.34       22.25      7.96 o 
   3  10  10        1.56       18.05      4.37 o 
   4  10  10       26.19       38.00     12.74 o 
   5  10  10       21.46       22.83      8.43 o 
   6  10  10       24.59       39.41     10.47 o 
   0  11  10        4.37       15.94      5.28 o 
   1  11  10       23.33       24.02      6.19 o 
   2  11  10       73.67       70.12     11.97 o 
   3  11  10        2.08       18.23      9.55 o 
   4  11  10       51.41       59.41     14.11 o 
   5  11  10        6.52        8.57      7.48 o 
   0  12  10        0.23        9.01      6.35 o 
   1  12  10        5.54        8.14      7.11 o 
   2  12  10       24.40       29.97      8.00 o 
   3  12  10        7.41       13.83      7.88 o 
   4  12  10       24.98       29.12      9.69 o 
   0  13  10       69.91       65.85      9.29 o 
   1  13  10        2.00       13.07      4.95 o 
   2  13  10       39.54       32.70      7.86 o 
   1   0  11      799.27      754.47     25.86 o 
   2   0  11     1495.69     1531.09     41.36 o 
   3   0  11       46.30       42.68      9.58 o 
   4   0  11        0.86       11.62      4.78 o 
   5   0  11      183.43      183.48     22.88 o 
   6   0  11      346.56      316.56     31.00 o 
   7   0  11      132.77      122.42     16.59 o 
   8   0  11       34.51       30.53      7.19 o 
   9   0  11      109.16       92.44     14.64 o 
   0   1  11      322.53      345.05     34.95 o 
   1   1  11     1972.77     1977.77     32.43 o 
   2   1  11       96.61      107.76      8.89 o 
   3   1  11       49.51       69.25      9.92 o 
   4   1  11      601.47      546.20     30.92 o 
   5   1  11      279.81      273.38     19.76 o 
   6   1  11       86.58       98.45     10.68 o 
   7   1  11       74.48       71.37     10.02 o 
   8   1  11      131.55      132.37     12.85 o 
   9   1  11       19.23       26.11      5.13 o 
   0   2  11      336.19      382.66     37.15 o 
   1   2  11      270.79      254.47     24.16 o 
   2   2  11       98.37      102.93      8.45 o 
   3   2  11      404.72      420.12     19.11 o 
   4   2  11       14.42       25.03      3.85 o 
   5   2  11        2.12       21.77      6.78 o 
   6   2  11       51.70       57.81      7.67 o 
   7   2  11       23.65       29.52      4.80 o 
   8   2  11       61.20       59.08      6.15 o 
   9   2  11       60.88       57.23     11.04 o 
   0   3  11      420.66      386.00     56.57 o 
   1   3  11      284.49      264.90     16.81 o 
   2   3  11      156.25      195.97     16.92 o 
   3   3  11      226.33      246.53     20.77 o 
   4   3  11      778.27      793.59     23.37 o 
   5   3  11      173.38      190.97     13.75 o 
   6   3  11      145.94      141.94     13.88 o 
   7   3  11       51.68       66.13      9.40 o 
   8   3  11       57.48       59.01      8.84 o 
   9   3  11       13.81       11.24      8.03 o 
   0   4  11     1052.97     1096.33     21.88 o 
   1   4  11      428.72      466.33     17.32 o 
   2   4  11      246.29      298.00     17.41 o 
   3   4  11      177.68      204.83     14.32 o 
   4   4  11      178.78      178.48     15.31 o 
   5   4  11     1801.11     1895.54     17.98 o 
   6   4  11      958.78      957.68     19.46 o 
   7   4  11       40.97       43.90      6.55 o 
   8   4  11       53.11       53.32      9.41 o 
   9   4  11       24.78       23.00      6.47 o 
   0   5  11       53.32       57.24     10.72 o 
   1   5  11     1600.74     1690.88     35.17 o 
   2   5  11       15.39       12.02      3.94 o 
   3   5  11      162.56      173.68     13.93 o 
   4   5  11       31.33       41.25      6.24 o 
   5   5  11       47.83       45.11      5.18 o 
   6   5  11       13.43       21.43      4.94 o 
   7   5  11        7.17       15.78      7.00 o 
   8   5  11       30.43       16.93      5.45 o 
   9   5  11        1.44       11.12      6.43 o 
   0   6  11      213.19      216.85     35.98 o 
   1   6  11       26.24       30.74      8.18 o 
   2   6  11      174.58      180.41     19.14 o 
   3   6  11      259.75      273.44     18.64 o 
   4   6  11       38.82       46.29      5.50 o 
   5   6  11       47.22       48.73      5.96 o 
   6   6  11       40.46       36.60      5.89 o 
   7   6  11      134.62      103.64     17.71 o 
   8   6  11      206.81      162.35     23.27 o 
   0   7  11       35.69       38.60     16.37 o 
   1   7  11       79.69      104.43     10.30 o 
   2   7  11     1311.97     1325.91     32.87 o 
   3   7  11      160.52      172.91     15.55 o 
   4   7  11      133.47      139.63     14.11 o 
   5   7  11       62.12       83.08     13.18 o 
   6   7  11       42.46       40.19     11.49 o 
   7   7  11        4.59       23.33     10.08 o 
   8   7  11       13.69       34.97      8.54 o 
   0   8  11        6.93        2.94      5.83 o 
   1   8  11      304.53      328.50     28.53 o 
   2   8  11        8.38       11.15      3.82 o 
   3   8  11       94.86       90.52     10.21 o 
   4   8  11       28.49       21.31      7.46 o 
   5   8  11        2.70       16.42     19.01 o 
   6   8  11      107.70       96.63     18.52 o 
   7   8  11       13.97       17.68      9.73 o 
   0   9  11       33.84       44.70     16.51 o 
   1   9  11       60.71       49.38      6.32 o 
   2   9  11       41.60       41.99      5.70 o 
   3   9  11      185.97      174.50     17.90 o 
   4   9  11        3.33        8.72      5.84 o 
   5   9  11       27.38       25.54      8.30 o 
   6   9  11       38.92       34.38     14.12 o 
   7   9  11       12.99       19.78      9.71 o 
   0  10  11       97.64       71.02     18.54 o 
   1  10  11        0.33       11.00      6.32 o 
   2  10  11       57.02       64.41      9.11 o 
   3  10  11        9.02       11.27      5.85 o 
   4  10  11       72.68       65.85     14.18 o 
   5  10  11       14.95       25.34      8.11 o 
   6  10  11       31.34       34.29     10.20 o 
   0  11  11       55.86       57.05     13.57 o 
   1  11  11       53.77       58.57     11.90 o 
   2  11  11        1.62        7.00      3.46 o 
   3  11  11        7.08       17.05      5.56 o 
   4  11  11       46.57       33.64     12.92 o 
   5  11  11      111.88      103.42     28.62 o 
   0  12  11       14.71       11.59     10.51 o 
   1  12  11        8.97       25.37      4.61 o 
   2  12  11        5.93       22.50      6.47 o 
   3  12  11       42.69       42.36     11.63 o 
   4  12  11       83.97       75.88     18.77 o 
   0  13  11       88.21       72.98     24.35 o 
   1  13  11       65.92       57.69     13.05 o 
   2  13  11        0.73       12.45     11.57 o 
   0   0  12     2179.09     2100.38     76.32 o 
   1   0  12     1424.72     1487.29     40.75 o 
   2   0  12        0.49        6.59      8.41 o 
   3   0  12       18.39       32.59      9.16 o 
   4   0  12      277.63      269.18     29.85 o 
   5   0  12        6.52       11.28     10.68 o 
   6   0  12       21.57       20.28      4.87 o 
   7   0  12       41.21       31.69      8.90 o 
   8   0  12       11.50       16.99      5.94 o 
   9   0  12       75.20       73.97     11.18 o 
   0   1  12       12.09       28.41      6.44 o 
   1   1  12      584.33      626.73     19.93 o 
   2   1  12      580.81      603.99     36.85 o 
   3   1  12       90.26      104.69      8.64 o 
   4   1  12      237.09      260.44     23.99 o 
   5   1  12       50.82       63.97      9.03 o 
   6   1  12       61.02       62.68      6.77 o 
   7   1  12       32.07       30.68      6.11 o 
   8   1  12       15.96       19.30      4.13 o 
   9   1  12       16.07       17.09      3.78 o 
   0   2  12       84.03       61.95     36.14 o 
   1   2  12       40.55       51.41      8.32 o 
   2   2  12       27.42       28.91      4.25 o 
   3   2  12      262.19      279.88     18.03 o 
   4   2  12      140.04      146.50     14.25 o 
   5   2  12      625.13      656.84     15.49 o 
   6   2  12      233.27      225.61     20.44 o 
   7   2  12       25.32       20.46      4.13 o 
   8   2  12       22.93       27.49      5.45 o 
   9   2  12        0.02       14.39      4.49 o 
   0   3  12      187.43      174.17     19.40 o 
   1   3  12      278.28      271.78     21.56 o 
   2   3  12      428.34      416.74     23.39 o 
   3   3  12       23.20        8.64      7.83 o 
   4   3  12      348.65      391.54     28.20 o 
   5   3  12      639.33      655.32     17.12 o 
   6   3  12      436.63      414.74     24.46 o 
   7   3  12       90.18       90.56     10.53 o 
   8   3  12        7.17       15.94      4.09 o 
   9   3  12        1.57       12.55      5.72 o 
   0   4  12      153.56      164.34     19.75 o 
   1   4  12       94.96       92.88      8.52 o 
   2   4  12       15.66       23.71      5.93 o 
   3   4  12      247.78      248.66     19.88 o 
   4   4  12      200.27      252.35     18.74 o 
   5   4  12       25.29       29.88      5.30 o 
   6   4  12       56.92       53.92      7.70 o 
   7   4  12      124.59      111.99     14.49 o 
   8   4  12        2.89       17.06      4.82 o 
   9   4  12       16.66        9.82      4.52 o 
   0   5  12       95.50      102.52     11.92 o 
   1   5  12       95.52      111.87     11.39 o 
   2   5  12      747.51      774.80     20.77 o 
   3   5  12      132.41      135.24     12.46 o 
   4   5  12      147.39      145.78     14.55 o 
   5   5  12       44.70       37.63      4.39 o 
   6   5  12       64.98       59.58      7.54 o 
   7   5  12       20.57       34.42      8.99 o 
   8   5  12       55.88       53.83     10.29 o 
   0   6  12      418.72      433.55     44.28 o 
   1   6  12      266.42      247.93     17.84 o 
   2   6  12     1320.58     1295.83     17.20 o 
   3   6  12      427.09      415.09     17.70 o 
   4   6  12       56.35       53.72      6.80 o 
   5   6  12        3.92       13.11      3.52 o 
   6   6  12       44.85       38.10      7.45 o 
   7   6  12       81.99       53.48     21.42 o 
   8   6  12       19.98       17.34      5.61 o 
   0   7  12      336.58      369.23     33.41 o 
   1   7  12      282.61      251.21     20.39 o 
   2   7  12      264.72      280.85     17.13 o 
   3   7  12       34.90       30.38      5.30 o 
   4   7  12      103.04      112.43     11.34 o 
   5   7  12       16.19       24.11      8.26 o 
   6   7  12       57.45       72.86     17.16 o 
   7   7  12       27.23       20.42      7.31 o 
   8   7  12        7.22        9.37      5.34 o 
   0   8  12        7.85       15.67      6.58 o 
   1   8  12      274.40      256.10     27.24 o 
   2   8  12       29.70       24.90      4.64 o 
   3   8  12       15.46       21.57      4.42 o 
   4   8  12        7.27       12.56      5.50 o 
   5   8  12       35.12       32.73     20.33 o 
   6   8  12       11.48       31.13      7.65 o 
   7   8  12        1.26        1.81     11.73 o 
   0   9  12       29.43       33.42     10.35 o 
   1   9  12       64.76       52.15      7.29 o 
   2   9  12       64.67       58.18      8.31 o 
   3   9  12       24.33       28.06      6.17 o 
   4   9  12        9.81       22.54     10.28 o 
   5   9  12       16.27       42.96     10.90 o 
   6   9  12       23.04       21.65      6.51 o 
   0  10  12       39.24       26.54     13.33 o 
   1  10  12       85.83       97.79     12.74 o 
   2  10  12        6.20       17.80      4.61 o 
   3  10  12       75.85       98.00     12.96 o 
   4  10  12       12.47       37.39      7.98 o 
   5  10  12       19.16       24.94     16.66 o 
   6  10  12       50.26       88.27     28.84 o 
   0  11  12        8.19       13.84     14.34 o 
   1  11  12       24.09       15.83      5.35 o 
   2  11  12       48.02       54.61     12.02 o 
   3  11  12       69.36       76.40     21.24 o 
   4  11  12        1.73       19.08     11.65 o 
   5  11  12        8.25       14.71      7.23 o 
   0  12  12       50.12       38.11     10.28 o 
   1  12  12        1.39        8.20      5.75 o 
   2  12  12        7.20       17.08      9.90 o 
   3  12  12        1.58       12.15      9.56 o 
   0  13  12        9.43       27.11     22.50 o 
   1  13  12       28.49       31.34      9.66 o 
   1   0  13        0.20       -1.11      7.23 o 
   2   0  13       17.10       15.80      5.98 o 
   3   0  13        0.48        1.12      5.33 o 
   4   0  13       17.32       17.29      7.69 o 
   5   0  13      183.77      162.88     23.01 o 
   6   0  13        0.54        3.84     13.12 o 
   7   0  13      186.46      212.13     28.70 o 
   8   0  13        1.57        8.49      3.95 o 
   9   0  13      398.74      338.15     61.04 o 
   0   1  13        0.01        5.45      7.25 o 
   1   1  13     1324.30     1434.11     28.74 o 
   2   1  13       32.68       33.44      6.84 o 
   3   1  13      442.66      476.31     32.86 o 
   4   1  13      147.51      128.36     13.16 o 
   5   1  13      175.90      181.45     15.60 o 
   6   1  13      312.09      289.65     27.26 o 
   7   1  13      163.77      147.51     15.83 o 
   8   1  13       22.79       26.09      5.89 o 
   9   1  13       31.05       26.15      5.74 o 
   0   2  13        0.65       23.75      6.89 o 
   1   2  13      187.48      194.17     17.41 o 
   2   2  13      139.17      149.48     14.95 o 
   3   2  13       99.36      101.25     11.59 o 
   4   2  13      173.25      166.81     16.43 o 
   5   2  13      776.48      732.02     27.11 o 
   6   2  13       56.04       48.67      6.09 o 
   7   2  13       15.62       18.36      4.09 o 
   8   2  13       13.80       14.82      4.26 o 
   9   2  13       92.31       73.55     13.28 o 
   0   3  13      214.42      257.12     29.12 o 
   1   3  13      264.42      283.38     21.22 o 
   2   3  13      188.31      198.43     19.93 o 
   3   3  13      104.42      111.68     11.78 o 
   4   3  13       42.32       28.89      5.80 o 
   5   3  13      258.76      235.97     18.99 o 
   6   3  13      130.24      118.95     14.63 o 
   7   3  13       13.31       11.27      4.45 o 
   8   3  13       38.86       38.59      5.80 o 
   9   3  13       14.95       14.44      6.89 o 
   0   4  13      612.67      621.96     49.96 o 
   1   4  13      240.08      245.43     20.76 o 
   2   4  13     1286.89     1306.45     32.47 o 
   3   4  13      221.63      238.63     18.98 o 
   4   4  13      102.13      102.70      9.64 o 
   5   4  13      397.11      392.75     17.79 o 
   6   4  13       39.88       51.95      8.32 o 
   7   4  13       63.66       63.10      8.12 o 
   8   4  13      298.72      289.56     41.70 o 
   0   5  13       51.14       64.47     10.25 o 
   1   5  13        0.19       18.88      5.55 o 
   2   5  13     1022.90     1114.70     32.41 o 
   3   5  13      230.36      222.49     15.62 o 
   4   5  13       42.52       46.65      6.08 o 
   5   5  13       62.63       65.54     10.04 o 
   6   5  13      256.65      221.35     17.59 o 
   7   5  13       14.23       23.32      7.00 o 
   8   5  13       34.58       36.35      8.79 o 
   0   6  13       31.08       49.10     12.87 o 
   1   6  13       23.12       15.66      4.31 o 
   2   6  13      118.34      114.25     12.98 o 
   3   6  13       36.90       49.78      6.61 o 
   4   6  13       18.39       17.63      6.26 o 
   5   6  13      280.65      278.69     27.35 o 
   6   6  13       24.24       25.02      5.31 o 
   7   6  13        8.01       22.05      9.32 o 
   8   6  13       59.15       52.55     11.46 o 
   0   7  13      641.92      634.32     23.37 o 
   1   7  13      146.04      145.48     15.22 o 
   2   7  13      106.91      108.17     11.83 o 
   3   7  13      190.67      190.06     18.27 o 
   4   7  13       77.19       68.64      8.45 o 
   5   7  13      115.79      110.86     17.73 o 
   6   7  13        3.13       -0.56      9.65 o 
   7   7  13      112.01      114.92     22.89 o 
   0   8  13        4.45       10.71      5.79 o 
   1   8  13      159.92      156.06     12.82 o 
   2   8  13       98.70      105.38     10.22 o 
   3   8  13      282.36      273.01     22.82 o 
   4   8  13        4.03        9.14      7.52 o 
   5   8  13        7.14       10.95     11.94 o 
   6   8  13       44.74       26.66     14.49 o 
   7   8  13       17.41       22.73     10.91 o 
   0   9  13      153.00      136.32     18.17 o 
   1   9  13        4.36       14.12      4.38 o 
   2   9  13       67.65       78.60      8.81 o 
   3   9  13       73.91       60.21      9.16 o 
   4   9  13       14.07       14.73     13.11 o 
   5   9  13       30.41       42.17     10.38 o 
   6   9  13       19.44       35.63     10.76 o 
   0  10  13      193.53      219.76     36.42 o 
   1  10  13       43.43       39.33      7.32 o 
   2  10  13       26.17       35.00      7.61 o 
   3  10  13       12.96       23.56      6.77 o 
   4  10  13       17.08       25.62     10.07 o 
   5  10  13        3.75       11.04     10.04 o 
   0  11  13       31.75       32.53      8.99 o 
   1  11  13      114.87      116.93     17.60 o 
   2  11  13        4.83        5.15      5.77 o 
   3  11  13       54.43       62.98     18.04 o 
   4  11  13       10.99       12.69      6.92 o 
   0  12  13       26.26       19.90      6.69 o 
   1  12  13       19.90       25.71      6.34 o 
   2  12  13       67.78       54.93     16.16 o 
   3  12  13       20.21       16.37      7.70 o 
   0   0  14       12.43       19.19     11.42 o 
   1   0  14        6.57       23.23     11.12 o 
   2   0  14      750.68      755.56     35.98 o 
   3   0  14       28.23       27.36      9.65 o 
   4   0  14       62.60       52.34     10.34 o 
   5   0  14      230.06      235.06     35.42 o 
   6   0  14       20.08       25.60      8.54 o 
   7   0  14       24.84       17.51      6.26 o 
   8   0  14       92.56       66.74      9.98 o 
   9   0  14        0.01       14.56      6.88 o 
   0   1  14      131.14      149.24     19.07 o 
   1   1  14      465.08      478.04     36.55 o 
   2   1  14      298.57      340.02     28.02 o 
   3   1  14      125.51      116.65     15.96 o 
   4   1  14      423.97      417.02     25.95 o 
   5   1  14      136.62      171.49     14.97 o 
   6   1  14      131.87      138.94     12.87 o 
   7   1  14        8.23       17.51      4.14 o 
   8   1  14       65.24       51.41      8.20 o 
   9   1  14       20.59       20.12      4.70 o 
   0   2  14        9.33       26.54     15.61 o 
   1   2  14      688.07      710.43     27.48 o 
   2   2  14      365.76      384.04     28.59 o 
   3   2  14       43.32       56.28      7.33 o 
   4   2  14       78.09       98.26     16.62 o 
   5   2  14      875.65      902.92     30.00 o 
   6   2  14       15.09       19.02      5.49 o 
   7   2  14       57.29       53.76      6.37 o 
   8   2  14       46.81       48.83      6.70 o 
   9   2  14       21.89       13.06      5.06 o 
   0   3  14       38.89       49.21     10.19 o 
   1   3  14       20.44       17.71      5.28 o 
   2   3  14       64.57       57.20      7.28 o 
   3   3  14      127.08      162.61     16.65 o 
   4   3  14      113.70      138.01     13.49 o 
   5   3  14      383.44      379.78     24.30 o 
   6   3  14       55.27       65.74      7.71 o 
   7   3  14       14.32       15.02      4.77 o 
   8   3  14       44.33       35.41      5.75 o 
   0   4  14      245.19      256.35     24.12 o 
   1   4  14      191.16      195.21     18.31 o 
   2   4  14      119.34      108.90     12.57 o 
   3   4  14      376.73      395.53     32.02 o 
   4   4  14       42.02       43.31      5.92 o 
   5   4  14       13.10       15.85      3.56 o 
   6   4  14        3.21        8.04      3.65 o 
   7   4  14       25.74       31.06      8.96 o 
   8   4  14       75.59       61.74      9.97 o 
   0   5  14       74.95      107.84     17.28 o 
   1   5  14       44.65       42.88      7.57 o 
   2   5  14     1346.22     1428.45     31.37 o 
   3   5  14      634.52      593.05     25.43 o 
   4   5  14        2.53        6.85      5.12 o 
   5   5  14       35.78       35.93      6.63 o 
   6   5  14       89.03       78.25     10.27 o 
   7   5  14       15.38       17.98      5.53 o 
   8   5  14       24.73       17.59      5.81 o 
   0   6  14       19.35       24.01     15.14 o 
   1   6  14        8.34       14.22      5.59 o 
   2   6  14      217.40      228.40     21.85 o 
   3   6  14      128.89      122.37     13.32 o 
   4   6  14       88.91       82.48      8.89 o 
   5   6  14      156.67      144.50     16.86 o 
   6   6  14      130.39      123.99     18.55 o 
   7   6  14        8.05       41.50     14.89 o 
   8   6  14       31.54       41.86     19.91 o 
   0   7  14       77.14       75.12     17.87 o 
   1   7  14       28.33       19.38      4.68 o 
   2   7  14      167.95      149.95     13.68 o 
   3   7  14      245.19      255.65     23.83 o 
   4   7  14        3.84       15.58      4.81 o 
   5   7  14       39.91       52.10     11.80 o 
   6   7  14      107.44      131.46     29.12 o 
   7   7  14        0.02       17.86      7.55 o 
   0   8  14      281.54      289.14     42.23 o 
   1   8  14      131.15      143.46     13.23 o 
   2   8  14       88.18       72.77     11.87 o 
   3   8  14       13.00       13.62      6.04 o 
   4   8  14        5.38       14.27      4.45 o 
   5   8  14       17.41       29.50     12.76 o 
   6   8  14       42.34       42.99      6.52 o 
   7   8  14       33.89       46.65     17.89 o 
   0   9  14        0.85        7.72      4.82 o 
   1   9  14       84.69       79.23      9.95 o 
   2   9  14       94.66       85.40      9.57 o 
   3   9  14        2.38       16.66      6.55 o 
   4   9  14        6.43       22.15      6.41 o 
   5   9  14       87.02      107.00     19.17 o 
   6   9  14       35.66       29.42      8.46 o 
   0  10  14       28.73       13.77     10.67 o 
   1  10  14      245.17      227.01     20.38 o 
   2  10  14       16.55       27.31      7.66 o 
   3  10  14       26.57       29.57     11.16 o 
   4  10  14       18.53       16.03      9.20 o 
   5  10  14      164.34      146.21     31.46 o 
   0  11  14        3.99       14.26      5.59 o 
   1  11  14       12.20       12.19      3.94 o 
   2  11  14       39.60       46.96      8.66 o 
   3  11  14       13.81       19.97      8.43 o 
   4  11  14       18.34       19.49      7.65 o 
   0  12  14       37.82       29.08      8.44 o 
   1  12  14       75.56       63.18     14.96 o 
   2  12  14       19.24       21.24      9.93 o 
   1   0  15      342.40      374.89     39.56 o 
   2   0  15      467.48      571.43     42.72 o 
   3   0  15        5.65       12.19      8.11 o 
   4   0  15        0.11       17.08      6.92 o 
   5   0  15       77.04       92.53     14.53 o 
   6   0  15      294.43      265.77     40.67 o 
   7   0  15       89.50       74.61     11.45 o 
   8   0  15       13.86       15.55      6.06 o 
   0   1  15       46.99       47.72     11.27 o 
   1   1  15      193.56      194.33     15.86 o 
   2   1  15       70.63       83.07      8.95 o 
   3   1  15      127.70      127.91     12.43 o 
   4   1  15       57.68       54.19      6.55 o 
   5   1  15      342.04      324.51     27.20 o 
   6   1  15       26.22       21.68      4.95 o 
   7   1  15       48.82       52.95      6.72 o 
   8   1  15       27.40       22.78      4.99 o 
   0   2  15      427.28      426.66     39.51 o 
   1   2  15      161.53      193.82     19.16 o 
   2   2  15      278.63      315.99     24.44 o 
   3   2  15       21.96       39.01      5.66 o 
   4   2  15      102.69      125.50     13.06 o 
   5   2  15       44.43       31.92      4.12 o 
   6   2  15      164.12      145.09     18.18 o 
   7   2  15       28.28       46.95      7.12 o 
   8   2  15       22.51       21.48      5.99 o 
   0   3  15        0.89       23.83     11.00 o 
   1   3  15      196.08      236.92     19.49 o 
   2   3  15       78.06       71.59     12.83 o 
   3   3  15       20.61       18.79      4.39 o 
   4   3  15       17.82       20.03      5.84 o 
   5   3  15       26.54       18.52      7.33 o 
   6   3  15       25.63       26.93      6.02 o 
   7   3  15        0.50        9.70      6.01 o 
   8   3  15       65.69       48.10     12.59 o 
   0   4  15        5.67       17.11      8.99 o 
   1   4  15      110.95      104.82      9.96 o 
   2   4  15      647.35      724.98     23.21 o 
   3   4  15       93.64       85.27      9.84 o 
   4   4  15       67.79       80.55      8.37 o 
   5   4  15       71.77       74.46      7.33 o 
   6   4  15       11.72       14.22      3.43 o 
   7   4  15        7.26       13.47      4.23 o 
   8   4  15      135.17      108.74     14.66 o 
   0   5  15        6.83       13.27      5.76 o 
   1   5  15      204.38      198.05     15.71 o 
   2   5  15       66.45       66.11      8.05 o 
   3   5  15       35.49       40.10      4.89 o 
   4   5  15      307.76      276.12     20.47 o 
   5   5  15      115.68      113.06     11.37 o 
   6   5  15       49.25       48.22      7.02 o 
   7   5  15        4.29        9.28      6.45 o 
   8   5  15       29.48       20.77      8.02 o 
   0   6  15        3.29       20.93      6.13 o 
   1   6  15       12.28       25.32      4.80 o 
   2   6  15      135.25      119.59     12.34 o 
   3   6  15        1.49       14.00      5.86 o 
   4   6  15       72.84       75.87     10.69 o 
   5   6  15       64.82       58.33     11.00 o 
   6   6  15       42.88       49.34      7.48 o 
   7   6  15       12.96       17.75      7.70 o 
   0   7  15       42.81       47.22      8.51 o 
   1   7  15       22.91       27.47      9.61 o 
   2   7  15      294.82      287.87     25.47 o 
   3   7  15       47.16       46.35      7.96 o 
   4   7  15        3.38       12.75      3.30 o 
   5   7  15        8.53       18.99      9.73 o 
   6   7  15       69.72       45.73     13.12 o 
   7   7  15        1.54       17.52     11.05 o 
   0   8  15       15.92       24.87      9.66 o 
   1   8  15      306.96      325.97     24.04 o 
   2   8  15       62.52       62.06      8.96 o 
   3   8  15      121.67      134.88     16.62 o 
   4   8  15        0.10        9.14      4.62 o 
   5   8  15        4.21       16.35     17.78 o 
   6   8  15        7.69       21.02      6.87 o 
   0   9  15       12.94       13.98      5.16 o 
   1   9  15       23.85       25.58      6.19 o 
   2   9  15       75.86       69.82      8.49 o 
   3   9  15       18.88       15.93      5.24 o 
   4   9  15       67.82       63.96      9.46 o 
   5   9  15      142.98      150.31     38.64 o 
   0  10  15       64.99       86.90     14.80 o 
   1  10  15       62.16       55.68      7.70 o 
   2  10  15       27.35       29.51      5.72 o 
   3  10  15       15.27       15.68      5.04 o 
   4  10  15        8.63       18.81      7.43 o 
   5  10  15       34.65       36.36     22.84 o 
   0  11  15        0.34       10.78      5.23 o 
   1  11  15       20.21       25.45      5.29 o 
   2  11  15       78.86       59.34     13.75 o 
   3  11  15       29.66       17.75      8.35 o 
   0  12  15        1.96       16.57      5.48 o 
   1  12  15       12.81       24.29      6.58 o 
   0   0  16       68.57      115.28     23.03 o 
   1   0  16        0.20        3.40      6.34 o 
   2   0  16     1067.34      946.91     55.25 o 
   3   0  16      215.84      215.12     29.83 o 
   4   0  16     1093.23     1031.26    118.10 o 
   5   0  16       20.27       14.52      6.88 o 
   6   0  16       27.86       31.83     11.39 o 
   7   0  16        3.76        8.31     14.72 o 
   8   0  16        2.29       12.83      7.34 o 
   0   1  16        4.24        5.45      6.11 o 
   1   1  16      818.33      847.58     55.12 o 
   2   1  16      153.01      160.00     15.29 o 
   3   1  16       90.73       82.58      7.55 o 
   4   1  16       27.65       36.56      9.69 o 
   5   1  16      471.80      468.41     20.66 o 
   6   1  16      162.35      138.16     17.27 o 
   7   1  16        3.47        6.89      5.30 o 
   8   1  16       20.80       27.21      6.09 o 
   0   2  16      140.11      157.93     20.59 o 
   1   2  16      529.29      621.83     29.82 o 
   2   2  16      347.73      392.23     30.23 o 
   3   2  16       81.65       83.03      9.29 o 
   4   2  16       20.73       23.95      5.61 o 
   5   2  16       30.93       32.89      6.38 o 
   6   2  16       57.86       69.29      7.28 o 
   7   2  16       56.84       59.08     10.78 o 
   8   2  16        6.92       10.59      4.06 o 
   0   3  16      527.65      534.75     62.96 o 
   1   3  16      131.96      139.14     15.24 o 
   2   3  16     1470.82     1476.33     28.21 o 
   3   3  16       68.95       72.19      8.25 o 
   4   3  16       83.14       96.08     10.87 o 
   5   3  16        9.38        9.65      4.01 o 
   6   3  16       97.50       82.86      9.95 o 
   7   3  16       50.13       61.96      7.45 o 
   8   3  16       36.91       33.13      7.21 o 
   0   4  16      139.79      142.54     23.32 o 
   1   4  16      142.15      118.94     11.08 o 
   2   4  16       32.20       37.23      6.35 o 
   3   4  16      223.17      200.71     17.35 o 
   4   4  16        2.90       12.65      8.37 o 
   5   4  16       44.10       44.28      6.94 o 
   6   4  16       21.77       25.32      4.70 o 
   7   4  16       26.91       19.72      6.28 o 
   8   4  16       75.77       71.23     21.34 o 
   0   5  16        3.18       10.76      8.00 o 
   1   5  16      255.99      205.26     20.89 o 
   2   5  16       15.91       14.32      7.97 o 
   3   5  16       15.35       20.52      4.05 o 
   4   5  16       19.11       28.04      5.39 o 
   5   5  16       65.55       68.90     10.14 o 
   6   5  16        8.15       15.51      6.51 o 
   7   5  16       32.32       31.60      8.22 o 
   0   6  16       48.47       44.21     10.49 o 
   1   6  16        9.50       15.14      3.77 o 
   2   6  16      448.21      410.75     32.39 o 
   3   6  16        0.23       11.43      5.14 o 
   4   6  16        1.72        9.87      7.75 o 
   5   6  16      110.28       97.72     16.68 o 
   6   6  16       95.99       70.86     11.71 o 
   7   6  16       77.86       67.49     13.42 o 
   0   7  16       69.55       81.42     11.85 o 
   1   7  16      239.80      229.41     26.57 o 
   2   7  16       31.27       39.23      8.36 o 
   3   7  16       45.48       70.08     11.45 o 
   4   7  16      135.25      110.65     13.70 o 
   5   7  16      144.34      117.30     19.29 o 
   6   7  16        9.66       15.23      9.11 o 
   0   8  16       35.03       29.19      8.22 o 
   1   8  16       97.27       93.71     11.18 o 
   2   8  16       47.52       41.38      7.25 o 
   3   8  16       92.28       81.89     11.45 o 
   4   8  16        2.93        7.44      5.47 o 
   5   8  16       66.43       50.96     17.64 o 
   6   8  16      104.68       88.91     18.53 o 
   0   9  16       54.56       62.07     14.99 o 
   1   9  16        6.24       13.40      4.74 o 
   2   9  16       61.45       47.68      8.02 o 
   3   9  16       12.05       12.61     10.89 o 
   4   9  16       35.43       32.33     12.90 o 
   5   9  16      124.18      116.97     35.36 o 
   0  10  16        2.65       11.84      5.36 o 
   1  10  16      107.93       75.76      9.44 o 
   2  10  16       29.35       46.50      6.73 o 
   3  10  16       10.35       16.18      5.84 o 
   4  10  16       38.00       35.41      9.73 o 
   0  11  16        0.01       -6.55      6.66 o 
   1  11  16      128.84       99.77     16.39 o 
   2  11  16       48.14       40.05      8.30 o 
   1   0  17      452.96      486.21     43.79 o 
   2   0  17        3.31       13.54      6.42 o 
   3   0  17       13.25       32.45     10.25 o 
   4   0  17       67.48       65.09     16.14 o 
   5   0  17     1024.80     1025.34     51.24 o 
   6   0  17        0.07       16.16      6.07 o 
   7   0  17        4.96        8.12      5.30 o 
   8   0  17       29.14       29.77      9.89 o 
   0   1  17      143.81      167.85     35.84 o 
   1   1  17       78.38       90.45     10.13 o 
   2   1  17      182.41      178.91     19.07 o 
   3   1  17       67.53       62.49      7.90 o 
   4   1  17       64.37       72.53      7.53 o 
   5   1  17      279.83      250.53     26.59 o 
   6   1  17      144.52      134.73     13.38 o 
   7   1  17       10.08       14.30      5.40 o 
   8   1  17       14.56       16.40      5.82 o 
   0   2  17        0.28        4.70     18.69 o 
   1   2  17       97.36      109.25     10.67 o 
   2   2  17      320.42      335.49     23.85 o 
   3   2  17      106.59      131.70     12.67 o 
   4   2  17       89.74      105.31     10.80 o 
   5   2  17       12.19        7.37      6.05 o 
   6   2  17        5.90       11.35      4.92 o 
   7   2  17        6.21        8.34      4.14 o 
   8   2  17       25.85       17.46      5.36 o 
   0   3  17      164.21      144.12     19.14 o 
   1   3  17      500.14      523.99     29.40 o 
   2   3  17      393.37      424.28     28.91 o 
   3   3  17        4.31        7.11      4.89 o 
   4   3  17       29.00       30.40      5.98 o 
   5   3  17       27.74       45.62      9.48 o 
   6   3  17        1.45        5.98      4.29 o 
   7   3  17       52.82       40.79      7.62 o 
   0   4  17      101.16      116.98     20.74 o 
   1   4  17       26.08       18.00     12.47 o 
   2   4  17       20.46       31.79      5.56 o 
   3   4  17       89.75       75.91     10.83 o 
   4   4  17       73.68       70.73      8.68 o 
   5   4  17       23.59       24.18      4.22 o 
   6   4  17      130.17      104.72     14.92 o 
   7   4  17        7.29       14.85      5.63 o 
   0   5  17      430.85      376.92     53.53 o 
   1   5  17       31.34       35.98     10.32 o 
   2   5  17       57.56       68.06      9.42 o 
   3   5  17       92.82       94.85      8.73 o 
   4   5  17       46.85       45.16      6.55 o 
   5   5  17       71.84       64.72      9.86 o 
   6   5  17       82.63       82.23     13.44 o 
   7   5  17       21.36       16.51      7.17 o 
   0   6  17       21.76       28.58     10.57 o 
   1   6  17       96.02       85.52      9.21 o 
   2   6  17       31.88       25.24     10.50 o 
   3   6  17       57.80       71.83      7.67 o 
   4   6  17        4.09       13.25      6.83 o 
   5   6  17       70.62       97.04     10.96 o 
   6   6  17       37.60       46.96      8.09 o 
   0   7  17       14.34       21.09      6.51 o 
   1   7  17       28.55       39.12      6.82 o 
   2   7  17       21.99       34.26      6.34 o 
   3   7  17       20.13       28.13      6.20 o 
   4   7  17       30.39       26.19      8.17 o 
   5   7  17       29.97       32.99      6.68 o 
   6   7  17      109.18      105.52     35.84 o 
   0   8  17        2.53        7.27      5.01 o 
   1   8  17       16.82       20.76      4.70 o 
   2   8  17       69.09       60.95      9.26 o 
   3   8  17        0.89       15.57      6.24 o 
   4   8  17       20.46       22.15      4.79 o 
   5   8  17       25.85       28.38      8.14 o 
   0   9  17       15.88       16.03      7.70 o 
   1   9  17        2.94       20.32      5.76 o 
   2   9  17      102.03       93.50     11.56 o 
   3   9  17       23.46       21.84     10.17 o 
   4   9  17       23.26       17.41      6.75 o 
   0  10  17        6.45       30.51      7.19 o 
   1  10  17      140.59      125.18     14.89 o 
   2  10  17      117.10       94.75     18.09 o 
   3  10  17       34.46       43.58      8.11 o 
   0  11  17        0.12       13.77      6.85 o 
   1  11  17        4.64       14.29      5.46 o 
   0   0  18     1146.95     1176.69     36.60 o 
   1   0  18      318.85      351.75     56.11 o 
   2   0  18        8.32       26.41      7.87 o 
   3   0  18        4.25       19.31      7.17 o 
   4   0  18       62.42       36.42      9.26 o 
   5   0  18      811.91      818.00     45.62 o 
   6   0  18        0.07       14.18      6.34 o 
   7   0  18        4.38        2.48      7.78 o 
   0   1  18       12.63       25.46      7.25 o 
   1   1  18        1.28       17.18      7.23 o 
   2   1  18      930.01      942.18     36.94 o 
   3   1  18      489.32      501.07     30.07 o 
   4   1  18       59.04       56.18      7.47 o 
   5   1  18      136.98      115.23     14.83 o 
   6   1  18       52.95       59.65      7.86 o 
   7   1  18       69.06       49.27      6.94 o 
   0   2  18      119.11      120.45     16.56 o 
   1   2  18      282.98      293.70     22.66 o 
   2   2  18      271.33      277.65     23.99 o 
   3   2  18       22.05       43.76      6.95 o 
   4   2  18      112.63      116.76     11.41 o 
   5   2  18       54.07       67.04      8.20 o 
   6   2  18       79.45       75.30      9.02 o 
   7   2  18       18.42       26.11      4.58 o 
   0   3  18        5.03       18.48      6.21 o 
   1   3  18       75.42       77.81      9.60 o 
   2   3  18      160.14      170.05     17.36 o 
   3   3  18       14.94       25.26      6.49 o 
   4   3  18       69.73       76.16      8.15 o 
   5   3  18        7.05       14.05      4.46 o 
   6   3  18       31.48       35.28      8.12 o 
   7   3  18       51.27       55.94      7.90 o 
   0   4  18       94.03       58.29     31.80 o 
   1   4  18      147.44      122.27     13.23 o 
   2   4  18       80.47      103.51      9.27 o 
   3   4  18       59.40       78.01      9.61 o 
   4   4  18       24.73       29.20      6.19 o 
   5   4  18       60.68       76.45     10.91 o 
   6   4  18       16.02       22.00      4.56 o 
   7   4  18       18.82       18.85      6.41 o 
   0   5  18       76.14       93.18     15.00 o 
   1   5  18       35.18       35.64      7.44 o 
   2   5  18      359.58      341.97     21.26 o 
   3   5  18        9.57       26.01      9.85 o 
   4   5  18       13.11       16.58      5.52 o 
   5   5  18        7.83       18.12      4.95 o 
   6   5  18        7.28       19.03      7.00 o 
   0   6  18        6.09       22.55      5.78 o 
   1   6  18       30.29       41.35      7.05 o 
   2   6  18       16.28       15.19      5.39 o 
   3   6  18       70.77       67.09      9.50 o 
   4   6  18      150.44      132.82     21.23 o 
   5   6  18       42.12       48.92      9.25 o 
   6   6  18       13.46       14.93      6.59 o 
   0   7  18       35.26       39.03      9.88 o 
   1   7  18      106.36      106.40     12.40 o 
   2   7  18       45.85       62.91      8.19 o 
   3   7  18       20.47       25.11      6.86 o 
   4   7  18        5.67       10.43      3.92 o 
   5   7  18       36.33       35.37      8.39 o 
   0   8  18       65.71       78.09     14.63 o 
   1   8  18       18.67       18.86      4.34 o 
   2   8  18       56.22       38.76      7.18 o 
   3   8  18       77.18       70.24      9.51 o 
   4   8  18        2.62       13.49      6.01 o 
   5   8  18       99.96      109.55     41.84 o 
   0   9  18       68.26       56.14     17.52 o 
   1   9  18       45.07       47.68      8.08 o 
   2   9  18       36.29       23.80      7.42 o 
   3   9  18       80.84       65.61     13.16 o 
   4   9  18        2.48       19.10      9.17 o 
   0  10  18        0.00        9.93      8.78 o 
   1  10  18       40.91       36.89      6.06 o 
   2  10  18       24.85       22.95      7.17 o 
   1   0  19       51.96       49.73     10.24 o 
   2   0  19      197.69      203.98     21.71 o 
   3   0  19      168.20      142.20     29.40 o 
   4   0  19        1.60       11.34      8.67 o 
   5   0  19       10.99       23.18      8.48 o 
   6   0  19      130.02      127.50     25.47 o 
   7   0  19        1.21        4.16     10.46 o 
   0   1  19      120.83      150.82     18.03 o 
   1   1  19      184.17      179.21     16.87 o 
   2   1  19      246.10      254.51     26.85 o 
   3   1  19       25.51       35.80      8.11 o 
   4   1  19       41.52       46.74      8.21 o 
   5   1  19      160.33      147.90     17.93 o 
   6   1  19        0.74       18.22      4.78 o 
   7   1  19       16.48       21.53      5.83 o 
   0   2  19       54.78       56.88      8.97 o 
   1   2  19      189.08      175.50     14.44 o 
   2   2  19       14.38       30.86      5.16 o 
   3   2  19      205.99      206.29     18.66 o 
   4   2  19       66.34       76.92     10.86 o 
   5   2  19        7.53       18.81      5.28 o 
   6   2  19       12.81       15.25      3.07 o 
   7   2  19        8.71       15.15      4.76 o 
   0   3  19       68.47       44.27     11.97 o 
   1   3  19       48.55       51.61      7.20 o 
   2   3  19      462.80      451.79     32.16 o 
   3   3  19       37.27       45.75      8.44 o 
   4   3  19       35.62       39.99      8.58 o 
   5   3  19       36.26       32.38      6.34 o 
   6   3  19       92.51       89.76     13.19 o 
   7   3  19       22.48       24.57      6.95 o 
   0   4  19        0.64       25.42      8.89 o 
   1   4  19      105.26       92.54     10.21 o 
   2   4  19       80.73       67.90      8.41 o 
   3   4  19       23.66       26.25      5.92 o 
   4   4  19       50.53       43.18     10.68 o 
   5   4  19       22.76       23.23      5.44 o 
   6   4  19       24.99       23.11      4.53 o 
   0   5  19       46.12       72.10     11.59 o 
   1   5  19       74.30       72.53      9.85 o 
   2   5  19       59.73       55.86     10.58 o 
   3   5  19       43.52       46.98      6.55 o 
   4   5  19      102.64      107.16     13.20 o 
   5   5  19      177.85      137.70     19.92 o 
   6   5  19       31.14       27.23      7.49 o 
   0   6  19        0.02        7.02      6.52 o 
   1   6  19      127.84      119.61     15.26 o 
   2   6  19       21.90       25.48      5.65 o 
   3   6  19       12.17       10.22      5.55 o 
   4   6  19      101.11       83.92     13.44 o 
   5   6  19       92.10      106.68     19.01 o 
   6   6  19       40.33       49.11     11.64 o 
   0   7  19       47.89       58.67     10.49 o 
   1   7  19       12.40       17.48      8.29 o 
   2   7  19       24.06       23.40      6.57 o 
   3   7  19       32.65       38.17      8.58 o 
   4   7  19       45.61       37.24      8.74 o 
   5   7  19      190.41      180.19     31.89 o 
   0   8  19        1.45       28.08      8.07 o 
   1   8  19       16.91       24.78      5.54 o 
   2   8  19       75.72       68.76     13.53 o 
   3   8  19        2.98       12.37      4.17 o 
   4   8  19       45.76       43.68     10.17 o 
   0   9  19        5.56       13.01     15.62 o 
   1   9  19       72.23       74.88     11.76 o 
   2   9  19      176.92      145.43     23.40 o 
   3   9  19       41.19       25.91      6.99 o 
   0  10  19        4.34       16.15      6.32 o 
   1  10  19       89.95       66.95     11.38 o 
   0   0  20       86.33       99.69     18.53 o 
   1   0  20      336.47      344.35     38.20 o 
   2   0  20        0.01       10.49     15.64 o 
   3   0  20       21.54       31.77     10.46 o 
   4   0  20       70.68       62.42     14.26 o 
   5   0  20       13.23       21.01      7.61 o 
   6   0  20       30.01       43.58     19.78 o 
   7   0  20       38.26       42.87     16.89 o 
   0   1  20        0.30        5.88      5.76 o 
   1   1  20       24.63       17.21      8.53 o 
   2   1  20      252.16      253.98     24.88 o 
   3   1  20       69.77       75.42     11.08 o 
   4   1  20      108.84      116.69     13.22 o 
   5   1  20       13.57       23.04      5.81 o 
   6   1  20      137.26      115.46     14.62 o 
   0   2  20      190.83      200.68     25.82 o 
   1   2  20      185.14      201.64     17.41 o 
   2   2  20      180.42      173.19     14.19 o 
   3   2  20       33.29       35.61      6.63 o 
   4   2  20       50.93       56.14      9.31 o 
   5   2  20       85.91       98.05     13.46 o 
   6   2  20       30.98       29.12      6.75 o 
   0   3  20       81.72       81.65     12.29 o 
   1   3  20      114.86      134.68     14.62 o 
   2   3  20        9.01       11.87      5.13 o 
   3   3  20      185.87      167.96     23.18 o 
   4   3  20       51.89       50.10      7.58 o 
   5   3  20       69.42       64.77     10.96 o 
   6   3  20      115.63       96.76     14.53 o 
   0   4  20        1.42       13.59      6.47 o 
   1   4  20       12.53       19.25      8.67 o 
   2   4  20      122.92      117.76     11.90 o 
   3   4  20       32.44       41.73      8.22 o 
   4   4  20       45.40       42.29      8.33 o 
   5   4  20        8.88        8.84      6.90 o 
   6   4  20       33.52       39.08      7.93 o 
   0   5  20        7.19        4.72      4.77 o 
   1   5  20       35.62       48.82      9.48 o 
   2   5  20       37.10       27.10      9.70 o 
   3   5  20       39.48       43.30      5.63 o 
   4   5  20        5.19       12.37      4.39 o 
   5   5  20       17.24       25.16      9.25 o 
   0   6  20        0.21       26.83      8.09 o 
   1   6  20       79.50       81.97     11.88 o 
   2   6  20       21.80       15.44      5.38 o 
   3   6  20       69.87       58.02      8.90 o 
   4   6  20        3.10       14.70      5.43 o 
   5   6  20       18.86       13.82      5.43 o 
   0   7  20       14.74       18.07      8.83 o 
   1   7  20       19.15       33.59      6.99 o 
   2   7  20       31.95       24.68      4.96 o 
   3   7  20       14.12       15.34      4.47 o 
   4   7  20        6.80       12.84      5.11 o 
   0   8  20        2.88       15.58      6.34 o 
   1   8  20       82.33       75.84     10.47 o 
   2   8  20      148.64      120.91     20.01 o 
   3   8  20       29.64       22.93      5.93 o 
   0   9  20        0.61        9.30     12.61 o 
   1   9  20       47.41       38.41      6.09 o 
   2   9  20       47.49       45.95      7.89 o 
   1   0  21       17.47       28.63     23.02 o 
   2   0  21      461.45      445.23     54.93 o 
   3   0  21        0.65        2.27     16.59 o 
   4   0  21        0.92        9.11      7.27 o 
   5   0  21       22.95       20.56     17.39 o 
   6   0  21       46.77       52.56     10.31 o 
   0   1  21        9.71       17.53      8.54 o 
   1   1  21      408.05      438.84     31.40 o 
   2   1  21      168.50      142.61     14.57 o 
   3   1  21      203.49      194.32     20.05 o 
   4   1  21       64.44       85.25     12.87 o 
   5   1  21      125.31      115.10     12.51 o 
   6   1  21       44.88       31.03      5.55 o 
   0   2  21       32.24       36.80      8.92 o 
   1   2  21       37.89       59.60     10.19 o 
   2   2  21       28.81       33.40      6.60 o 
   3   2  21        1.78       16.34      6.26 o 
   4   2  21       70.51       69.72     10.37 o 
   5   2  21       78.12       72.97      9.18 o 
   6   2  21       69.15       76.48     10.97 o 
   0   3  21       67.72       60.35     16.36 o 
   1   3  21       30.94       33.00      5.71 o 
   2   3  21       27.75       16.52      8.30 o 
   3   3  21       43.32       55.31      8.11 o 
   4   3  21       35.15       27.74      5.30 o 
   5   3  21       53.90       57.77      8.94 o 
   6   3  21       27.62       36.21      5.76 o 
   0   4  21       19.57        5.42      7.93 o 
   1   4  21       21.19       20.70      7.52 o 
   2   4  21       87.83       85.80     15.05 o 
   3   4  21      102.08      106.91     14.30 o 
   4   4  21       53.74       66.18     10.42 o 
   5   4  21      107.35      113.78     16.85 o 
   0   5  21       38.20       65.43     13.31 o 
   1   5  21       64.96       48.27      7.61 o 
   2   5  21        0.06        5.71      5.71 o 
   3   5  21        5.64       23.18      6.64 o 
   4   5  21      102.72       95.04     12.45 o 
   5   5  21        9.88       13.79      4.43 o 
   0   6  21       41.28       42.21      9.06 o 
   1   6  21        3.13       31.64      5.57 o 
   2   6  21       19.85       27.54      6.34 o 
   3   6  21       19.10       28.59      6.73 o 
   4   6  21       13.98       24.85      5.48 o 
   0   7  21       66.58       72.90     15.72 o 
   1   7  21       37.41       48.68      7.40 o 
   2   7  21       13.44       14.81      3.96 o 
   3   7  21       84.86       77.96     16.40 o 
   4   7  21        2.00       17.85      6.28 o 
   0   8  21        4.68       -1.90      7.13 o 
   1   8  21       38.20       30.62      5.87 o 
   2   8  21       87.32       72.83     13.09 o 
   0   0  22        3.78       12.32     13.19 o 
   1   0  22      559.19      595.56     52.66 o 
   2   0  22        9.90        9.13      6.85 o 
   3   0  22       44.30       64.62     12.16 o 
   4   0  22       48.08       55.07     10.18 o 
   5   0  22       62.51       49.01     11.46 o 
   0   1  22       27.93       27.38      7.38 o 
   1   1  22       17.72       22.75      5.68 o 
   2   1  22        2.09       15.52      9.07 o 
   3   1  22       30.63       40.18      5.96 o 
   4   1  22       82.24       81.06      9.91 o 
   5   1  22       48.05       59.18      8.33 o 
   0   2  22        0.20       18.98      6.48 o 
   1   2  22       39.81       43.71      6.97 o 
   2   2  22      106.76       85.29     16.06 o 
   3   2  22       54.80       63.35      7.64 o 
   4   2  22       93.38       89.59     14.71 o 
   5   2  22       66.19       52.94      7.53 o 
   0   3  22       17.37       19.83      8.86 o 
   1   3  22      133.33      121.55     13.96 o 
   2   3  22       80.56       70.25     11.91 o 
   3   3  22       99.94       71.63      9.17 o 
   4   3  22        4.25       20.03      4.45 o 
   5   3  22       25.19       18.90      5.49 o 
   0   4  22        1.16       15.41      7.20 o 
   1   4  22       19.33       17.58      4.58 o 
   2   4  22       70.99       75.33     14.43 o 
   3   4  22       27.47       19.58      4.66 o 
   4   4  22       62.12       67.00     11.41 o 
   5   4  22       18.01       24.36      6.26 o 
   0   5  22        0.49       11.23      7.58 o 
   1   5  22      107.23       85.57     11.03 o 
   2   5  22        3.36       17.91      3.81 o 
   3   5  22       13.59       27.93      5.05 o 
   4   5  22       40.13       35.34      7.06 o 
   0   6  22        8.39       15.65      5.59 o 
   1   6  22       37.52       38.89      6.78 o 
   2   6  22       30.42       27.74      5.37 o 
   3   6  22       11.03       19.73     10.41 o 
   4   6  22        0.01       11.17      4.13 o 
   0   7  22        0.90        4.61      7.92 o 
   1   7  22       50.54       50.11      9.10 o 
   2   7  22       32.80       43.78      8.10 o 
   3   7  22       39.91       35.64      9.72 o 
   0   8  22        2.76        7.68     24.51 o 
   1   8  22      179.88      157.07     20.83 o 
   1   0  23      227.95      256.75     50.69 o 
   2   0  23      111.60       96.21     19.36 o 
   3   0  23       30.70       37.90      9.83 o 
   4   0  23       65.99       72.25     16.01 o 
   5   0  23        0.31       18.72     16.48 o 
   0   1  23        0.66        9.43      7.68 o 
   1   1  23       30.85       26.87      6.11 o 
   2   1  23       47.35       46.55      6.45 o 
   3   1  23       14.46       16.42      6.36 o 
   4   1  23        3.69       14.43      4.68 o 
   5   1  23       20.73       22.22      5.83 o 
   0   2  23       44.97       41.53     11.99 o 
   1   2  23      244.45      213.50     30.91 o 
   2   2  23       70.78       60.64      9.27 o 
   3   2  23       25.51       20.02      6.42 o 
   4   2  23      148.77      138.77     19.61 o 
   5   2  23       27.33       21.15     13.69 o 
   0   3  23        4.21       13.78     14.38 o 
   1   3  23       47.93       40.34      8.47 o 
   2   3  23        2.48       13.55      8.67 o 
   3   3  23        3.51       12.58      4.86 o 
   4   3  23        7.66       21.75      6.68 o 
   0   4  23       22.87       29.88     12.85 o 
   1   4  23       30.93       37.52      5.81 o 
   2   4  23       38.65       42.29      6.36 o 
   3   4  23        2.26       16.58      5.26 o 
   4   4  23        2.57       17.49      4.91 o 
   0   5  23        8.25       31.95     10.74 o 
   1   5  23       20.13       25.07      6.21 o 
   2   5  23        9.19       18.33      6.01 o 
   3   5  23       84.35       68.34      8.47 o 
   0   6  23       53.01       52.43     19.35 o 
   1   6  23       30.30       30.57      6.74 o 
   2   6  23       11.42       22.13      9.27 o 
   0   7  23        1.24       21.68      7.72 o 
   1   7  23       21.76       16.29      7.35 o 
   0   0  24        1.52      -12.98     12.98 o 
   1   0  24        0.08       23.73      9.57 o 
   2   0  24       98.10       62.42     33.77 o 
   3   0  24      328.69      320.11     57.76 o 
   4   0  24       31.21       42.74     15.89 o 
   0   1  24       40.72       36.61     35.88 o 
   1   1  24       76.16       74.81     12.31 o 
   2   1  24       16.65       32.73      6.12 o 
   3   1  24       86.44       67.08     12.43 o 
   4   1  24       37.91       43.33      8.38 o 
   0   2  24       10.96       25.61     16.50 o 
   1   2  24       24.34       18.89      5.15 o 
   2   2  24       38.60       35.59      6.09 o 
   3   2  24       97.77      100.22     13.61 o 
   4   2  24       83.10       58.75     10.97 o 
   0   3  24       91.18       67.62     21.26 o 
   1   3  24       25.82       25.08      6.61 o 
   2   3  24       88.93       68.97     13.50 o 
   3   3  24       48.89       53.38      9.60 o 
   0   4  24       21.02       17.49     12.35 o 
   1   4  24       39.85       45.25      7.05 o 
   2   4  24        9.90       15.10      8.36 o 
   3   4  24       19.46       18.31      6.05 o 
   0   5  24       35.03       46.76     17.48 o 
   1   5  24       55.86       48.86      9.99 o 
   2   5  24       19.89       18.63      5.88 o 
   0   6  24        5.52       30.64      9.33 o 
   1   0  25      101.64      106.70     21.81 o 
   2   0  25       23.58       31.59     11.73 o 
   3   0  25       33.98       41.40     12.94 o 
   0   1  25       56.87       64.00     16.06 o 
   1   1  25       98.68       98.22     13.01 o 
   2   1  25       64.45       54.57     10.49 o 
   3   1  25      130.37      117.50     15.99 o 
   0   2  25       27.45       50.95     11.65 o 
   1   2  25       27.44       27.98      5.72 o 
   2   2  25       24.00       23.55     10.95 o 
   3   2  25       13.71       15.72      5.47 o 
   0   3  25        0.39       18.99     10.34 o 
   1   3  25       60.28       58.12     12.31 o 
   2   3  25       22.00       16.93      6.00 o 
   0   4  25       34.49       31.59      9.27 o 
   1   4  25       11.37       21.18      8.23 o 
   0   0  26      214.26      151.47     60.36 o 
   1   0  26        1.76        3.73     15.29 o 
   0   1  26      135.63      106.48     25.89 o 
   1   1  26       16.73       21.34      8.49 o 
   0   2  26       12.51       22.35      8.70 o 
   1   2  26       68.44       41.83      8.81 o 
                                                 
